# Supplementary material for: Characterization of the tumor-infiltrating immune repertoire in muscle invasive bladder cancer
Source: Front Immunol. 2023 Feb 3;14:986598. doi: 10.3389/fimmu.2023.986598 (PMC9936234; doi:10.3389/fimmu.2023.986598)
Supplement: Supplementary file 2 [file DataSheet_2.xls]

## Sheet: supplementary_table10
TCGA Participant Barcode	TCGA Study	infla_score2	Subtype.y	IG_expression	IGK_expression	IGL_expression	IGH_expression	T_expression	TRA_expression	TRB_expression	TRD_expression	TRG_expression	entropy_IGH	entropy_IGK	entropy_IGL	entropy_TRA	entropy_TRB	entropy_TRD	entropy_TRG	vertex_gini_IGL	vertex_gini_IGK	vertex_gini_IGH	vertex_gini_TRA	vertex_gini_TRB	cluster_gini_IGL	cluster_gini_IGK	cluster_gini_IGH	cluster_gini_TRA	cluster_gini_TRB	Nonsilent_Mutation_Rate	Silent_Mutation_Rate
TCGA-2F-A9KO	BLCA	3.83356	LumP	0.00141906	0.000547721	0.000310823	0.000560517	1.65861e-05	5.15432e-06	1.06897e-05	2.00557e-07	5.41504e-07	8.24674	6.19374	6.39466	5.89623	5.54533	0	0.918296	0.57228	0.697996	0.496477	0.0767064	0.152459	0.604171	0.613255	0.184957	0.0297924	0	13.7491	4.77971
TCGA-2F-A9KP	BLCA	3.18571	LumP	6.41403e-05	2.91156e-05	1.13245e-05	2.37002e-05	5.73392e-07	1.43348e-07	3.82261e-07	1.59276e-08	3.18551e-08	4.60423	4.52596	5.06503	1	0	0	0	0.429743	0.64011	0.467279	0	0	0.134576	0.292835	0.021256	0	0	3.87849	1.18173
TCGA-2F-A9KQ	BLCA	3.74454	LumP	2.35494e-06	7.96036e-07	4.80939e-07	1.07797e-06	9.95046e-07	1.49257e-07	8.45789e-07	0	0	0	1.5	2.32193	0	0	0	0	0	0.166667	NA	NA	0	0	0	NA	NA	0	1.80421	0.511192
TCGA-2F-A9KR	BLCA	3.08245	Ba/Sq	4.02926e-05	1.41647e-05	1.24922e-05	1.36357e-05	1.43354e-06	4.43714e-07	8.02098e-07	1.36527e-07	5.11977e-08	2.52193	5.44787	5.01971	2	1.25163	0	0	0.299914	0.329354	0.257143	0	0.333333	0.219308	0.242577	0	0	0	5.92486	2.23299
TCGA-2F-A9KT	BLCA	3.78242	Ba/Sq	1.19419e-05	5.0941e-06	2.94372e-06	3.90408e-06	1.25474e-05	2.29652e-07	1.22968e-05	2.08775e-08	0	2	3.25606	3.60694	1.52193	0	0	0	0.192513	0.478836	0	0.15	NA	0.138655	0.0972222	0	0.166667	NA	9.60604	2.57575
TCGA-2F-A9KW	BLCA	3.58058	LumU	5.07475e-05	2.00186e-05	1.24176e-05	1.83114e-05	1.93072e-06	1.03649e-06	8.73906e-07	0	2.03234e-08	4.9649	5.44825	5.56181	1.58496	2.32193	0	0	0.204755	0.369841	0.118022	0	0	0.172787	0.232599	0	0	0	2.65948	1.10563
TCGA-4Z-AA7M	BLCA	3.25444	LumU	3.6383e-05	2.05803e-05	5.76403e-06	1.00387e-05	5.22244e-07	1.54739e-07	3.2882e-07	0	3.86847e-08	3.03723	4.71539	3.92266	0	0	0	0	0.378333	0.535784	0.418367	NA	0	0.15	0.264415	0.0659341	NA	0	14.2097	4.95326
TCGA-4Z-AA7N	BLCA	3.3773	Stroma-rich	0.00191204	0.000866376	0.000292028	0.000753634	4.86532e-05	1.62814e-05	3.16355e-05	2.18176e-07	5.18168e-07	5.41949	5.23923	5.78603	6.92569	6.83622	0	1	0.709765	0.808174	0.734985	0.0234315	0.0395412	0.474865	0.576766	0.15496	0	0	0.310769	0.310769
TCGA-4Z-AA7O	BLCA	3.77358	LumP	0.00161348	0.000582513	0.000412017	0.000618952	1.18895e-05	1.51627e-06	1.01566e-05	7.22034e-08	1.44407e-07	8.39831	6.62955	6.35785	3.875	3.72193	0	1	0.696041	0.678411	0.488427	0.0583333	0.213333	0.509614	0.602535	0.180744	0	0	4.72928	1.96542
TCGA-4Z-AA7Q	BLCA	4.56162	Ba/Sq	0.00253706	0.00106873	0.000658919	0.000809415	1.47794e-05	4.51072e-06	9.64505e-06	2.91014e-07	3.32588e-07	7.7676	5.7175	6.22768	5.54659	4.82216	0	0	0.75894	0.795285	0.669152	0.0705128	0.235294	0.557525	0.630856	0.177151	0	0	6.39304	2.3472
TCGA-4Z-AA7R	BLCA	2.56903	LumU	0.000892247	0.000433407	0.000108802	0.000350038	6.27959e-07	6.61009e-08	5.28808e-07	0	3.30505e-08	6.98925	5.65412	4.98365	0	1	0	0	0.712183	0.818661	0.661759	NA	0	0.463059	0.532472	0.195632	NA	0	9.56554	3.4951
TCGA-4Z-AA7S	BLCA	3.49362	LumP	1.52555e-05	6.5184e-06	3.86976e-06	4.8673e-06	7.05157e-06	1.20393e-07	6.93117e-06	0	0	0.918296	3.91785	3.42258	0	2	0	0	0.282313	0.453627	0.166667	NA	0	0.0659341	0.194639	0	NA	0	1.69707	0.534264
TCGA-4Z-AA7W	BLCA	5.36022	Ba/Sq	0.00302707	0.00142134	0.000871331	0.0007344	3.10216e-05	5.81655e-06	1.99136e-05	4.4432e-06	8.48246e-07	7.68779	5.13159	6.19029	5.0596	5.73615	3.02717	1.58496	0.775	0.837565	0.629902	0.240179	0.371749	0.600653	0.65934	0.20993	0.024359	0.0235014	14.4709	4.19535
TCGA-4Z-AA7Y	BLCA	4.33769	LumP	4.49236e-06	1.84205e-06	1.14659e-06	1.50372e-06	4.09763e-06	1.87965e-08	4.00365e-06	3.7593e-08	3.7593e-08	0	3.35021	0.918296	0	0	0	0	0.166667	0.148148	NA	NA	0	0	0.15	NA	NA	0	7.82812	3.18017
TCGA-4Z-AA80	BLCA	3.73752	LumU	0.000532986	0.000243137	0.000122467	0.000167383	2.93802e-06	1.16253e-06	1.71208e-06	0	6.34105e-08	6.82183	5.69119	4.7039	3.12193	2.32193	0	0	0.74415	0.719961	0.508757	0.0888889	0	0.377806	0.50112	0.135053	0	0	10.9677	3.82951
TCGA-4Z-AA81	BLCA	4.76467	Ba/Sq	0.000773562	0.000387259	0.000130334	0.000255969	2.79999e-05	2.51521e-06	2.47987e-05	4.36524e-07	2.49442e-07	4.7157	3.85325	4.63533	4.45758	4.66281	0	1.5	0.751169	0.867201	0.774898	0.218681	0.160606	0.368684	0.505674	0.148842	0.0369231	0.0293561	5.72025	1.99901
TCGA-4Z-AA82	BLCA	4.38063	Ba/Sq	6.00673e-05	2.55727e-05	1.44844e-05	2.00102e-05	3.24936e-06	3.85518e-07	2.71698e-06	9.17899e-08	5.5074e-08	4.18176	4.84495	3.06722	2.58496	2.32193	0	0	0.648228	0.545233	0.491228	0	0	0.181818	0.300366	0	0	0	2.80797	0.873591
TCGA-4Z-AA83	BLCA	3.80261	LumP	1.02741e-05	3.24793e-06	3.46888e-06	3.55726e-06	3.27003e-06	3.97706e-07	2.78394e-06	4.41896e-08	4.41896e-08	1.92193	3.93214	2.9477	1	2.25163	0	0	0	0.128289	0.15	0	0.133333	0.0972222	0	0	0	0	2.26461	0.868619
TCGA-4Z-AA84	BLCA	3.43022	Ba/Sq	0.000435455	0.000153492	0.000126825	0.000155138	7.23701e-06	5.61008e-08	7.14351e-06	3.74006e-08	0	7.99822	6.20295	6.82183	0	0	0	0	0.505428	0.548629	0.303201	0	NA	0.455726	0.531878	0.0936674	0	NA	12.0113	5.83754
TCGA-4Z-AA86	BLCA	4.76095	Ba/Sq	0.00257344	0.00102101	0.000569374	0.000983049	2.39188e-05	7.46798e-06	1.54143e-05	3.98647e-07	6.37834e-07	7.90598	6.01342	5.01131	5.59666	5.95792	2	2.9477	0.847433	0.808953	0.708174	0.332913	0.305637	0.610316	0.668768	0.290335	0.0249663	0.0323427	5.53346	2.05968
TCGA-4Z-AA87	BLCA	3.06985	LumU	0.00153576	0.000788137	0.000215809	0.000531817	3.83518e-06	1.01072e-06	2.50602e-06	2.35372e-07	8.30726e-08	7.52651	4.95011	4.66111	3.64644	3.90773	0	0	0.781401	0.858639	0.631774	0.206667	0.314574	0.53357	0.633	0.323735	0	0.0452381	6.83576	2.06009
TCGA-4Z-AA89	BLCA	3.36275	LumP	1.11454e-05	3.30236e-06	4.70586e-06	3.13724e-06	1.73374e-06	4.33434e-07	1.15582e-06	6.19192e-08	8.25589e-08	2	4.22193	3.28064	2	1	0	0	0.0583333	0.0473684	0	0	0	0.206061	0	0	0	0	3.5404	1.29301
TCGA-5N-A9KI	BLCA	3.77446	LumU	0.000219598	7.6332e-05	7.45804e-05	6.86853e-05	2.22326e-06	7.91616e-07	1.26322e-06	6.73716e-08	1.01057e-07	6.28537	6.304	6.48186	3.23593	2.80735	0	1.5	0.449035	0.414583	0.32333	0.171429	0	0.408033	0.458552	0.0831579	0	0	4.53885	1.66212
TCGA-5N-A9KM	BLCA	3.89196	LumNS	0.00044461	0.0002183	0.000107945	0.000118364	3.06542e-06	1.04543e-06	1.84279e-06	7.08767e-08	1.06315e-07	6.82361	6.17742	6.01991	3.02206	3.80735	1	0	0.595726	0.622934	0.46259	0.203704	0	0.441424	0.531751	0.0812047	0	0	5.79649	2.35682
TCGA-BL-A13I	BLCA	3.94733	Ba/Sq	5.67013e-05	1.76459e-05	1.895e-05	2.01055e-05	1.81246e-05	5.85996e-06	1.19345e-05	1.98083e-07	1.32056e-07	4.71155	4.57662	4.10247	5.47776	5.47432	0	0	0.511324	0.518278	0.25889	0.257095	0.243568	0.321461	0.276931	0.0999181	0	0.036256	NA	NA
TCGA-BL-A13I	BLCA	3.94733	Ba/Sq	1.24875e-05	4.51928e-06	4.28142e-06	3.68678e-06	2.4975e-06	1.30821e-06	1.18928e-06	0	0	0	1	0	0	0	0	0	0	0	NA	NA	NA	0	0	NA	NA	NA	NA	NA
TCGA-BL-A13J	BLCA	3.43705	Ba/Sq	0.000127206	5.2569e-05	2.23209e-05	5.23158e-05	1.8406e-06	8.08305e-07	9.34907e-07	4.86931e-08	4.86931e-08	5.16936	5.43829	5.9036	3.45943	2.25163	0	0	0.439134	0.616947	0.595837	0	0.133333	0.3867	0.447128	0.139522	0	0	2.62881	0.947595
TCGA-BL-A13J	BLCA	3.43705	Ba/Sq	0.000195538	8.24395e-05	3.86482e-05	7.44502e-05	2.49665e-06	6.4913e-07	1.79759e-06	2.49665e-08	2.49665e-08	5.59954	5.3635	5.74936	1	1	0	0	0.390147	0.573538	0.413665	0	0	0.319645	0.393409	0.154699	0	0	2.62881	0.947595
TCGA-BL-A5ZZ	BLCA	3.79023	Ba/Sq	1.61173e-05	4.74038e-06	5.28673e-06	6.09019e-06	9.85035e-06	1.36587e-06	8.01848e-06	2.89244e-07	1.7676e-07	3.27761	3.56437	4.53817	3.58496	3.74095	0	0	0.177489	0.4064	0.0818182	0	0.194373	0.159371	0.202353	0	0	0.0551471	4.04747	1.56768
TCGA-BT-A0S7	BLCA	3.29708	Ba/Sq	9.36886e-05	8.27353e-06	5.36739e-05	3.17412e-05	2.49767e-06	6.76452e-07	1.76918e-06	2.60174e-08	2.60174e-08	2.64644	4.39495	1.28824	1	0	0	0	0.872402	0.255435	0.228571	0	NA	0.236979	0.15625	0	0	NA	1.01897	0.339657
TCGA-BT-A0YX	BLCA	4.43396	Ba/Sq	0.000820117	0.000337364	0.000163919	0.000318835	8.68883e-06	2.70436e-06	5.54829e-06	8.72373e-08	3.48949e-07	6.8051	5.3581	5.7097	3.94347	4.60614	0	1	0.727681	0.775567	0.634151	0.237778	0.259442	0.424322	0.511614	0.137907	0	0	16.1918	5.24522
TCGA-BT-A20J	BLCA	4.57126	Ba/Sq	0.00234687	0.00108944	0.000356904	0.000900531	8.2204e-06	2.71293e-06	4.81393e-06	4.48756e-07	2.44776e-07	6.89951	4.09922	5.29737	4.50471	4.2119	1	0	0.783408	0.894231	0.739473	0.0681481	0.252717	0.480349	0.604976	0.259172	0	0	12.2998	4.29276
TCGA-BT-A20N	BLCA	3.38882	Ba/Sq	0.000167847	5.80855e-05	5.25347e-05	5.72265e-05	2.99569e-06	1.98244e-07	2.77542e-06	2.20271e-08	0	5.06167	6.07426	5.37151	1	0.918296	0	0	0.525972	0.412241	0.447115	0	0.166667	0.340509	0.382354	0.103521	0	0	6.63934	2.57691
TCGA-BT-A20O	BLCA	4.83398	Ba/Sq	0.00616285	0.00228792	0.00146452	0.00241041	6.5994e-05	2.05272e-05	4.2104e-05	8.3586e-07	2.52702e-06	8.92538	6.4909	6.20363	5.55288	5.77953	0.650022	4.39258	0.782557	0.780925	0.680362	0.515441	0.561623	0.617203	0.695275	0.205661	0.0419351	0.0449014	4.60352	1.21145
TCGA-BT-A20P	BLCA	3.62367	LumP	2.27082e-05	1.10201e-05	6.67887e-06	5.00915e-06	6.1223e-07	2.22629e-07	3.61772e-07	0	2.78286e-08	0.721928	3.46277	3.11575	1	0	0	0	0.395833	0.502924	0.266667	0	0	0	0.0497076	0.166667	0	0	2.58903	0.73102
TCGA-BT-A20Q	BLCA	3.7858	Stroma-rich	0.00392553	0.00187138	0.00069697	0.00135718	1.17248e-05	4.31788e-06	7.16802e-06	1.70667e-08	2.21867e-07	8.13412	5.46604	6.88407	4.82147	4.24842	0	0	0.697878	0.850413	0.677966	0.267599	0.402709	0.597856	0.674749	0.153992	0	0.0332512	2.70204	0.79833
TCGA-BT-A20R	BLCA	3.36269	Stroma-rich	0.000154641	6.52391e-05	4.11173e-05	4.82849e-05	1.84704e-06	3.72165e-07	1.33704e-06	2.75678e-08	1.10271e-07	6.53959	6.63042	6.59525	1.92193	0.946373	0	1	0.3723	0.378188	0.188798	0.15	0.47619	0.315333	0.469288	0.0359314	0	0	6.8525	2.27432
TCGA-BT-A20T	BLCA	3.90917	LumP	0.000184755	5.53181e-05	7.30834e-05	5.63532e-05	6.71616e-06	2.14243e-06	4.23672e-06	1.92578e-07	1.44434e-07	5.993	5.84399	4.75823	3.61687	3.23011	0	0	0.609053	0.469339	0.303621	0.163866	0.336996	0.34237	0.321449	0.112103	0	0	6.72382	2.44228
TCGA-BT-A20U	BLCA	4.17846	Ba/Sq	0.00033621	0.000169201	6.47983e-05	0.00010221	2.11469e-06	6.00467e-07	1.4359e-06	7.83218e-08	0	6.34024	6.33137	4.72338	1.58496	1.92193	0	0	0.63569	0.530799	0.294505	0	0.15	0.327031	0.465686	0.0644554	0	0	2.20069	0.633074
TCGA-BT-A20V	BLCA	NA	Ba/Sq	3.57886e-05	1.10441e-05	1.44384e-05	1.03061e-05	3.46818e-06	1.25445e-06	2.09074e-06	7.3791e-08	4.9194e-08	3.82687	4.14454	4.39277	3.16993	3.32193	0	0	0.523749	0.455696	0.154386	0	0	0.109351	0.146469	0	0	0	2.69471	0.878051
TCGA-BT-A20W	BLCA	4.0666	LumU	0.000212871	8.44489e-05	5.46272e-05	7.3795e-05	1.2955e-05	3.49761e-06	9.20424e-06	2.30106e-08	2.30106e-07	6.00316	5.91105	5.54347	4.02193	4.36852	0	0	0.469344	0.496101	0.257506	0.123529	0.04329	0.328959	0.401946	0.0426929	0	0	2.16033	0.570087
TCGA-BT-A20X	BLCA	NA	Ba/Sq	0.000947303	0.000458121	0.000155823	0.000333359	3.31695e-06	1.12209e-06	1.94824e-06	1.35637e-07	1.10976e-07	6.51284	4.23179	5.77847	3.89241	2.93121	0	0	0.710442	0.81939	0.678254	0.141447	0.13986	0.495571	0.614424	0.286675	0	0.141414	1.89908	0.555117
TCGA-BT-A2LB	BLCA	4.45398	LumNS	0.00126081	0.000445902	0.000379208	0.000435703	5.953e-06	1.55013e-06	4.12933e-06	9.11839e-08	1.82368e-07	9.06804	6.52883	6.17183	3.875	4.75	0	1	0.706906	0.673173	0.451652	0.0583333	0.0840517	0.572378	0.643579	0.183696	0	0.0332512	14.7597	6.43677
TCGA-BT-A2LD	BLCA	4.66948	Ba/Sq	0.000692743	0.000237987	0.000241287	0.000213469	2.54186e-06	4.5785e-07	1.9577e-06	1.26303e-07	0	7.27447	6.43637	2.85586	0.811278	2.23593	0	0	0.853946	0.603029	0.466051	0.25	0.119048	0.459711	0.493759	0.0551983	0	0.133333	2.60415	0.91737
TCGA-BT-A3PH	BLCA	3.77062	LumP	9.66569e-05	2.71661e-05	3.3249e-05	3.62418e-05	7.42111e-07	9.7326e-08	6.32619e-07	0	1.21658e-08	5.75087	5.68584	5.41581	2	0	0	0	0.555372	0.455151	0.419899	0	0	0.304842	0.393741	0.112853	0	0	11.9449	3.76746
TCGA-BT-A3PJ	BLCA	5.09991	Ba/Sq	0.000153636	7.16006e-05	2.9685e-05	5.23503e-05	5.26159e-06	1.77073e-06	3.35173e-06	3.79442e-08	1.01184e-07	5.88724	4.72374	5.64341	4.32172	4.34965	0	0	0.541409	0.729792	0.418243	0.237714	0.041502	0.321083	0.412159	0.210047	0.0383333	0.04329	12.2728	5.00331
TCGA-BT-A3PK	BLCA	4.53697	Ba/Sq	0.000199657	7.6092e-05	5.08553e-05	7.271e-05	4.36739e-06	1.225e-06	2.9471e-06	1.77536e-08	1.77536e-07	4.10467	2.14788	3.03875	4.22018	3.57662	0	0	0.799946	0.881027	0.650686	0.115079	0.328205	0.47412	0.45653	0.215426	0.0452381	0	9.0595	2.9414
TCGA-BT-A42C	BLCA	4.00594	LumP	0.000130156	5.52321e-05	3.89888e-05	3.59347e-05	4.12548e-06	2.46297e-07	3.82992e-06	1.23149e-08	3.69446e-08	5.77199	6.6918	6.37685	2	0	0	0	0.470367	0.426646	0.145634	0	0	0.289198	0.415244	0.0686141	0	0	8.98304	2.816
TCGA-BT-A42E	BLCA	5.18384	Ba/Sq	0.000596241	0.000218907	0.000235666	0.000141669	1.10718e-05	3.27121e-06	7.14634e-06	2.51632e-07	4.02611e-07	5.20022	3.24177	2.17648	4.32172	4.34612	0	2.58496	0.907116	0.872526	0.732312	0.258286	0.372489	0.541649	0.532334	0.128158	0	0	4.78223	1.43467
TCGA-BT-A42F	BLCA	4.34019	Ba/Sq	0.00531287	0.00207537	0.0015919	0.00164559	1.35642e-05	3.69541e-06	9.42472e-06	2.00526e-07	2.43496e-07	8.81494	6.59094	5.75796	5.01137	5.38896	0	0	0.797462	0.737673	0.650208	0.119048	0.241874	0.694828	0.741454	0.297452	0.0522876	0.0188537	4.39185	1.55739
TCGA-C4-A0F0	BLCA	4.08303	Ba/Sq	0.000127538	6.51048e-05	3.40807e-05	2.83525e-05	3.63431e-06	1.46817e-06	2.02174e-06	7.22049e-08	7.22049e-08	4.32107	5.47666	5.52724	3.23593	1.5	0	0	0.40532	0.480077	0.371565	0.171429	0.166667	0.279991	0.37321	0.0311828	0	0	2.30968	0.940982
TCGA-C4-A0F1	BLCA	4.49178	Ba/Sq	0.000236809	9.76918e-05	5.24852e-05	8.66318e-05	1.10884e-06	3.8383e-07	7.25012e-07	0	0	6.29775	5.98901	5.70452	2.25163	1.58496	0	0	0.579193	0.59142	0.501527	0.133333	0	0.337155	0.47246	0.156947	0	0	4.14165	1.73042
TCGA-C4-A0F6	BLCA	3.53083	LumP	0.000931272	0.000367067	0.000248403	0.000315802	3.37127e-06	6.95658e-07	2.54183e-06	1.3378e-07	0	6.33162	5.88204	4.39233	2.52164	2.32193	0	0	0.758384	0.644749	0.544658	0.119048	0	0.357641	0.514585	0.308075	0	0	5.19054	1.54005
TCGA-C4-A0F7	BLCA	4.21955	Ba/Sq	8.16525e-06	2.63362e-06	2.37941e-06	3.15221e-06	5.69432e-07	2.23705e-07	3.15221e-07	0	3.05053e-08	3.27761	4.31479	4.1062	1.58496	1	0	0	0.284	0.357627	0.0818182	0	0	0.129524	0.0888889	0	0	0	1.75161	0.804019
TCGA-CF-A1HR	BLCA	3.43853	LumP	0.00051181	0.000206288	0.00013494	0.000170582	4.1756e-06	9.79989e-07	3.02518e-06	4.26082e-08	1.27825e-07	7.53804	6.62864	6.9866	2.75	3.54659	0	0	0.410987	0.430882	0.255841	0.107143	0.0705128	0.407095	0.540174	0.0392322	0	0	6.89223	2.52226
TCGA-CF-A1HS	BLCA	4.48426	Ba/Sq	0.000193566	6.93138e-05	5.64336e-05	6.78186e-05	1.64473e-06	8.33047e-07	7.68967e-07	0	4.27204e-08	6.3142	6.10372	5.03048	2.9477	1.58496	0	0	0.511219	0.485088	0.314219	0.0972222	0	0.421949	0.400139	0.143443	0	0	6.4471	2.16884
TCGA-CF-A27C	BLCA	3.8354	LumP	3.44648e-05	1.192e-05	1.06751e-05	1.18697e-05	1.19451e-06	3.14345e-07	7.16706e-07	5.02951e-08	1.13164e-07	4.20184	5.81076	5.29215	0	2.15564	0	0	0.151979	0.11713	0.0452381	0	0.107143	0.21044	0.245714	0.0473684	0	0.119048	3.81502	1.51436
TCGA-CF-A3MF	BLCA	3.74554	LumP	1.89121e-06	6.07889e-07	7.56484e-07	5.26837e-07	1.28332e-06	8.10519e-08	1.17525e-06	2.70173e-08	0	0	2.04644	1.92193	0	0	0	0	0.15	0.32	NA	NA	NA	0	0	NA	NA	NA	0.603811	0.211334
TCGA-CF-A3MG	BLCA	4.36911	LumP	1.20446e-06	3.85428e-07	2.73011e-07	5.46023e-07	1.38915e-05	1.60595e-08	1.38754e-05	0	0	0	0	0	0	0	0	0	0	0	NA	NA	NA	0	0	NA	NA	NA	3.65334	1.45514
TCGA-CF-A3MH	BLCA	3.53948	LumP	4.38893e-05	2.20302e-05	5.74129e-06	1.61178e-05	2.72053e-05	1.71185e-07	2.70341e-05	0	0	4.35298	3.64254	3.7452	0	0	0	0	0.507092	0.725674	0.423671	0	NA	0.133333	0.269006	0	0	NA	1.2068	0.331871
TCGA-CF-A3MI	BLCA	2.69729	LumP	3.87044e-05	1.78266e-05	1.01434e-05	1.07344e-05	1.20951e-06	8.24667e-08	1.12704e-06	0	0	2.47511	4.93039	4.21633	0.918296	1	0	0	0.495249	0.47796	0.521429	0.166667	0	0.185307	0.237484	0	0	0	1.84092	0.686446
TCGA-CF-A47S	BLCA	4.18359	LumP	2.23625e-05	7.17574e-06	8.63953e-06	6.54727e-06	1.37548e-05	5.17099e-07	1.319e-05	7.95537e-09	3.97768e-08	4.08746	5.71643	5.44034	2.58496	3.0958	0	0	0.14755	0.0906214	0	0	0.141414	0.288454	0.202532	0	0	0	0.765502	0.15948
TCGA-CF-A47T	BLCA	3.93805	LumP	1.08157e-05	3.56633e-06	4.06629e-06	3.18304e-06	1.13823e-05	3.33302e-08	1.13489e-05	0	0	2.05881	3.45656	3.21953	0	0	0	0	0.190045	0	0.277778	NA	NA	0.125874	0.172222	0.133333	NA	NA	0.73321	0.244403
TCGA-CF-A47V	BLCA	3.36283	LumP	4.92126e-05	1.41497e-05	1.66255e-05	1.84374e-05	9.35012e-06	3.45789e-07	8.87985e-06	4.14946e-08	8.29892e-08	4.14266	5.59189	5.82675	0	2	0	0	0.132045	0.180433	0.0497076	0	0	0.214907	0.300819	0	0	0	1.99178	0.809161
TCGA-CF-A47W	BLCA	3.79058	LumP	1.90312e-06	7.01861e-07	5.53391e-07	6.47872e-07	3.81974e-06	9.44813e-08	3.65778e-06	4.0492e-08	2.69947e-08	0	2	1.45915	0	0	0	0	0.166667	0	NA	NA	NA	0.166667	0	NA	NA	NA	0.776985	0.186476
TCGA-CF-A47X	BLCA	2.59899	LumP	2.70419e-05	1.10054e-05	6.07195e-06	9.9645e-06	6.72252e-07	2.92755e-07	3.57811e-07	0	2.16855e-08	3.18083	5.69845	5.34861	1.92193	1	0	0	0.103522	0.214978	0.192308	0.15	0	0.139918	0.323806	0	0	0	8.66598	2.98285
TCGA-CF-A47Y	BLCA	3.26776	LumP	2.3751e-05	7.99437e-06	7.78806e-06	7.96858e-06	4.25507e-07	2.06306e-07	2.192e-07	0	0	1	5.05459	4.63418	0	0	0	0	0.0716216	0.0192157	0	0.166667	NA	0.203668	0.203243	0	0	NA	1.70891	0.629599
TCGA-CF-A5U8	BLCA	2.85517	LumP	4.73668e-05	1.43923e-05	1.51759e-05	1.77985e-05	4.26972e-06	2.07889e-07	4.04584e-06	0	1.59915e-08	3.80735	5.67428	5.4666	1	0	0	0	0.211574	0.20537	0	0	0	0.227155	0.247222	0	0	0	1.30642	0.638693
TCGA-CF-A5UA	BLCA	3.00059	LumP	2.29178e-05	1.35656e-05	4.06473e-06	5.28746e-06	8.92259e-07	2.14803e-07	6.60932e-07	1.65233e-08	0	2.17095	4.02829	2.89629	0	0	0	0	0.285714	0.5738	0.24	NA	NA	0	0.14697	0	NA	NA	1.79614	0.712754
TCGA-CF-A7I0	BLCA	3.7562	LumP	5.25384e-05	1.64053e-05	1.6939e-05	1.91941e-05	5.54305e-06	9.64008e-07	4.35525e-06	3.44289e-08	1.89359e-07	4.84922	5.62613	5.0806	2.80735	2.58496	0	1.58496	0.430077	0.276471	0.169213	0	0	0.245713	0.217794	0.0786963	0	0	1.01053	0.683595
TCGA-CF-A8HX	BLCA	3.18456	LumP	9.34841e-07	1.71388e-07	4.98582e-07	2.64872e-07	5.45324e-07	4.67421e-08	4.98582e-07	0	0	0	0	0	0	0	0	0	NA	NA	NA	0	0	NA	NA	NA	0	0	1.48357	0.649061
TCGA-CF-A8HY	BLCA	3.13622	LumP	6.11864e-07	2.87936e-07	2.51944e-07	7.1984e-08	1.46308e-05	8.99801e-08	1.45408e-05	0	0	0	0	0	0	0.970951	0	0	NA	NA	NA	NA	0.1	NA	NA	NA	NA	0	2.48834	0.929378
TCGA-CF-A9FF	BLCA	3.2488	LumP	8.46624e-05	3.19294e-05	2.44024e-05	2.83305e-05	5.13505e-06	1.40446e-06	3.55503e-06	6.58339e-08	1.09723e-07	4.29366	5.93807	5.59189	3.37356	2.52164	0	0	0.218674	0.245695	0.140952	0.183333	0.119048	0.194444	0.290521	0	0	0	3.75415	1.15982
TCGA-CF-A9FH	BLCA	3.46603	LumP	2.18209e-06	9.3518e-07	6.85799e-07	5.61108e-07	1.3716e-06	1.03909e-07	1.24691e-06	0	2.07818e-08	0	2	0	1	0	0	0	NA	0	NA	0	0	NA	0	NA	0	0	1.04543	0.179217
TCGA-CF-A9FL	BLCA	2.63643	LumP	0.000662313	0.000272081	0.00015765	0.000232581	1.37197e-05	4.18793e-07	1.32841e-05	0	1.67517e-08	8.52845	7.11143	7.32914	1.58496	2	0	0	0.428352	0.44417	0.244849	0	0	0.44841	0.607773	0.0906857	0	0	1.60479	0.484463
TCGA-CF-A9FM	BLCA	NA	LumP	3.13596e-05	1.26862e-05	6.64428e-06	1.20291e-05	1.93487e-06	6.57127e-07	1.27775e-06	0	0	3.5037	4.82249	4.2884	2.52164	2.58496	0	0	0.085213	0.338654	0.264286	0.119048	0	0.269231	0.301826	0	0	0	0.539068	0.239586
TCGA-CU-A0YN	BLCA	5.10623	Ba/Sq	0.00260771	0.00129301	0.000286663	0.00102804	8.76111e-06	2.94134e-06	5.63102e-06	7.86455e-08	1.10104e-07	3.16471	1.80208	4.32864	4.51379	5.015	0	1	0.829865	0.945373	0.909414	0.17284	0.0536797	0.497974	0.590428	0.487882	0	0	3.9827	1.3086
TCGA-CU-A0YO	BLCA	4.26868	LumP	0.000212806	0.000107334	3.63069e-05	6.91656e-05	5.96602e-06	1.715e-06	4.14155e-06	1.82447e-08	9.12235e-08	6.64131	6.11257	5.68284	4	4.14266	0	0	0.516451	0.55131	0.316118	0	0.0497076	0.244135	0.435546	0.113534	0	0	2.43888	0.765696
TCGA-CU-A0YR	BLCA	3.3438	LumU	0.00166089	0.000732221	0.000272503	0.000656163	5.5578e-06	1.84625e-06	3.31184e-06	1.33235e-07	2.6647e-07	8.55216	6.4766	6.13509	4.34965	3.90689	0	1	0.637732	0.660483	0.482367	0.0786749	0	0.525145	0.635091	0.264654	0	0	3.77666	1.32465
TCGA-CU-A3KJ	BLCA	5.09194	Ba/Sq	1.78909e-05	1.00888e-05	2.20815e-06	5.59399e-06	2.37499e-06	8.53819e-07	1.23657e-06	7.85121e-08	2.06094e-07	3.76227	3.49137	3.50845	4.0374	3.02717	0	0	0.37	0.70488	0.203804	0.0928793	0.161616	0.15	0.160797	0.0583333	0	0	6.00724	2.27217
TCGA-CU-A3QU	BLCA	4.7183	LumU	2.43121e-06	5.71268e-07	6.7755e-07	1.18239e-06	3.32132e-07	9.29971e-08	2.2585e-07	0	1.32853e-08	0	2	1.92193	0	1	0	0	0.15	0	NA	NA	0	0	0	NA	NA	0	2.51899	1.01959
TCGA-CU-A3YL	BLCA	3.2545	LumP	6.9625e-05	2.58482e-05	2.07452e-05	2.30317e-05	3.6039e-06	9.69117e-07	2.45308e-06	0	1.81709e-07	5.01425	5.76105	5.12671	4.00182	3.18083	0	0	0.497245	0.348631	0.294232	0.157005	0.192308	0.169855	0.338513	0.0237805	0.0522876	0	6.13626	1.70114
TCGA-CU-A5W6	BLCA	3.59037	LumP	0.00054063	0.000198128	0.000169276	0.000173226	1.97475e-06	5.35525e-07	1.30534e-06	1.67352e-08	1.17146e-07	6.95002	5.91895	5.9079	1.58496	1.5	0	0	0.707137	0.685433	0.538455	0	0.166667	0.383266	0.494386	0.105734	0	0	5.59979	1.98146
TCGA-CU-A72E	BLCA	3.33348	Ba/Sq	2.27432e-05	1.07857e-05	3.81783e-06	8.13966e-06	1.42381e-06	4.66203e-07	8.44206e-07	6.30005e-08	5.04004e-08	3.88218	4.24662	3.94572	2.58496	2	0	0	0.330827	0.545277	0.365502	0	0	0.085213	0.25218	0.119048	0	0	2.57117	1.13254
TCGA-DK-A1A3	BLCA	3.19057	LumU	0.000682082	0.000234623	0.000175578	0.00027188	5.55849e-06	1.94353e-06	3.38174e-06	5.83059e-08	1.74918e-07	7.39623	6.30924	6.38915	3.61635	3.84488	0	0	0.580595	0.635202	0.512001	0.221805	0.230179	0.447449	0.490357	0.149897	0	0	16.1033	5.81834
TCGA-DK-A1A5	BLCA	4.31937	Ba/Sq	0.000106779	3.67295e-05	3.07597e-05	3.92897e-05	1.15949e-05	1.15703e-06	1.0401e-05	0	3.69265e-08	4.75596	5.04448	4.09269	3.39275	3.02717	0	0	0.711829	0.59192	0.539192	0.125874	0.161616	0.293136	0.379783	0.161404	0	0	6.57567	2.64228
TCGA-DK-A1A6	BLCA	4.35572	LumU	9.27496e-05	4.74217e-05	1.08819e-05	3.44461e-05	7.32129e-06	2.16038e-06	4.54747e-06	4.40077e-07	1.73364e-07	2.68973	2.22665	3.81184	4.45388	3.32731	0	0	0.568375	0.79602	0.676608	0.186828	0.456612	0.290185	0.423291	0.201754	0	0.114833	NA	NA
TCGA-DK-A1A7	BLCA	3.08474	LumP	0.000217512	0.000115021	4.50322e-05	5.74592e-05	2.54214e-06	6.9228e-07	1.82717e-06	1.13489e-08	1.13489e-08	6.39671	6.77977	6.28075	2	1.92193	0	0	0.400248	0.469005	0.317023	0	0.15	0.389432	0.519936	0.0769324	0	0	6.03077	1.67521
TCGA-DK-A1AA	BLCA	4.14542	LumP	1.17845e-05	3.58756e-06	4.43904e-06	3.75786e-06	3.99627e-06	4.76828e-07	3.40591e-06	1.1353e-07	0	2.81631	4.40264	2.04434	0	2	0	0	0.601215	0.290297	0.352941	0	0	0.175439	0.063857	0	0	0	2.15357	0.442515
TCGA-DK-A1AB	BLCA	4.40361	Ba/Sq	0.000848185	0.000333094	0.000196457	0.000318633	5.19547e-06	2.2282e-06	2.70252e-06	8.82457e-08	1.76491e-07	8.65368	6.6116	6.5377	4.70499	4.41546	0	0	0.624422	0.622054	0.459413	0.199187	0.168998	0.521206	0.641108	0.132564	0.0321839	0.0369231	4.89203	1.78977
TCGA-DK-A1AC	BLCA	4.08983	LumU	0.00191767	0.000903702	0.000306586	0.000707384	1.13678e-05	3.41034e-06	7.59982e-06	7.66368e-08	2.81002e-07	4.8061	4.47754	6.3025	5.34258	4.87447	0	2.32193	0.67336	0.798869	0.763989	0.160774	0.327561	0.604512	0.681163	0.363853	0	0.0232288	37.4777	16.737
TCGA-DK-A1AD	BLCA	3.75311	LumNS	0.000305593	0.000131583	7.72278e-05	9.67815e-05	3.81204e-06	9.99273e-07	2.64005e-06	8.63569e-08	8.63569e-08	6.24201	5.88621	5.04161	3.85217	3.89241	0	0	0.666586	0.675688	0.545208	0.101961	0.141447	0.398392	0.478783	0.161115	0	0	6.06733	2.27895
TCGA-DK-A1AE	BLCA	5.01599	Ba/Sq	1.31704e-06	5.56082e-07	5.46326e-07	2.14628e-07	2.01946e-06	6.34128e-07	1.19021e-06	1.56093e-07	3.90233e-08	0	3.16993	0	3.2869	1.41904	0	0	0	0	0	0.259804	0.56	0	0	0	0	0	2.93704	0.886653
TCGA-DK-A1AF	BLCA	4.27185	Stroma-rich	0.00168192	0.000415012	0.000641996	0.00062491	1.6704e-05	3.46012e-06	1.254e-05	2.86355e-07	4.17601e-07	5.2543	4.932	4.23423	5.58985	4.59803	0	2.80735	0.843703	0.805642	0.792999	0.171527	0.317291	0.586964	0.584677	0.22871	0	0	2.73933	0.744383
TCGA-DK-A1AG	BLCA	4.03425	LumP	0.000158874	4.36538e-05	6.76451e-05	4.75751e-05	6.87273e-06	1.0541e-06	5.66403e-06	5.62187e-08	9.83827e-08	3.8316	5.26354	3.63096	3.52164	1.92193	0	0.918296	0.714214	0.482361	0.692665	0.119048	0.15	0.369567	0.474646	0.0959173	0	0	3.08204	1.0462
TCGA-DK-A2HX	BLCA	4.46728	Stroma-rich	0.000375287	7.80758e-05	0.000159747	0.000137464	3.3866e-06	1.05524e-06	2.17184e-06	2.45406e-08	1.34973e-07	3.44935	4.39097	1.5851	3.75	3.9477	0	0	0.915063	0.75046	0.791079	0.107143	0.0972222	0.550844	0.455079	0.303744	0	0	2.56274	0.815417
TCGA-DK-A2I1	BLCA	3.80741	LumNS	0.00390843	0.00160674	0.00100873	0.00129295	6.68589e-06	2.10205e-06	4.44822e-06	4.06849e-08	9.49315e-08	8.27484	6.17483	6.20354	3.93775	3.969	0	0.918296	0.800865	0.847392	0.693373	0.308998	0.194373	0.669998	0.679348	0.305534	0	0	6.04396	2.07391
TCGA-DK-A2I2	BLCA	4.34235	Ba/Sq	0.000131939	2.70805e-05	5.77695e-05	4.70888e-05	3.93078e-06	1.17601e-06	2.67422e-06	0	8.05487e-08	4.53529	5.27513	2.78461	3.02699	3.03915	0	0	0.845396	0.522643	0.508015	0.192308	0.222222	0.488496	0.25641	0.271538	0	0	2.5033	1.06022
TCGA-DK-A2I4	BLCA	4.79483	Ba/Sq	0.00332161	0.00100385	0.00106763	0.00125014	3.59152e-05	1.00426e-05	2.15939e-05	3.04107e-06	1.23764e-06	7.83818	6.065	5.22439	6.41015	6.49531	1.88109	3.0072	0.869495	0.809141	0.747886	0.317238	0.378233	0.613132	0.622149	0.209587	0.049302	0.0277311	22.906	10.4537
TCGA-DK-A2I6	BLCA	3.87205	Ba/Sq	2.42426e-05	1.10144e-05	6.26141e-06	6.96677e-06	1.25988e-05	2.71292e-07	1.23058e-05	1.08517e-08	1.08517e-08	3.23127	4.09891	3.54039	2.6416	1.92193	0	0	0.496977	0.587806	0.328671	0.190476	0.15	0.275122	0.251524	0.0705128	0	0	6.83534	3.05791
TCGA-DK-A3IK	BLCA	2.93966	LumNS	0.000686229	0.00035053	0.000131704	0.000203995	1.97672e-06	6.26166e-07	1.28917e-06	3.68333e-08	2.45555e-08	7.26123	5.97687	6.04889	2.41938	1	0	0	0.644869	0.698704	0.577164	0.15873	0	0.481475	0.599323	0.205917	0.119048	0	5.53932	1.43839
TCGA-DK-A3IL	BLCA	2.3636	LumU	5.67501e-05	2.41002e-05	1.68761e-05	1.57739e-05	1.93636e-06	5.80907e-07	1.31076e-06	0	4.46851e-08	4.5172	5.09775	4.62913	0	1.81128	0	0	0.561024	0.507341	0.253401	0	0.25	0.153789	0.235708	0.0343915	0	0	5.3067	1.16182
TCGA-DK-A3IM	BLCA	3.6814	Ba/Sq	7.83749e-06	2.47694e-06	2.83431e-06	2.52623e-06	5.05247e-07	4.92924e-08	4.43631e-07	0	1.23231e-08	2.32193	3.6683	3.61154	0	1	0	0	0.282828	0.145833	0	0	0	0.173669	0.193333	0	0	0	2.19661	0.854239
TCGA-DK-A3IN	BLCA	4.09248	Ba/Sq	0.00152742	0.000704538	0.0001685	0.000654383	1.26908e-05	2.44489e-06	1.00622e-05	4.23969e-08	1.41323e-07	4.00956	3.38201	5.68623	4.62322	3.88334	0	0	0.730463	0.892505	0.841943	0.292382	0.272232	0.467809	0.596022	0.245223	0	0.0497076	9.84364	3.79072
TCGA-DK-A3IQ	BLCA	3.70229	Stroma-rich	9.74732e-05	4.05865e-05	1.89523e-05	3.79344e-05	1.22177e-06	6.55582e-07	4.91687e-07	0	7.4498e-08	6.49546	6.19279	5.53231	0	1	0	0	0.360354	0.371999	0.255915	0	0	0.285714	0.389459	0.0720459	0	0	4.79098	1.81619
TCGA-DK-A3IS	BLCA	3.92246	LumP	2.49376e-06	7.77757e-07	8.88865e-07	8.27139e-07	4.44433e-06	9.38247e-07	3.3209e-06	0	1.8518e-07	0	2.72548	2.32193	1.6122	2.12581	0	0	0	0.15873	0	0.388889	0.388889	0	0	0	0	0	9.33584	3.75359
TCGA-DK-A3IT	BLCA	3.07781	LumNS	0.00187426	0.000636292	0.000569636	0.000668331	4.94921e-06	1.54844e-06	3.29947e-06	1.44714e-08	8.68282e-08	6.89046	5.53925	5.8471	3.05656	3.33718	0	1.58496	0.8224	0.795909	0.704012	0.207407	0.210784	0.50122	0.614038	0.232423	0	0.0757576	11.5585	2.63669
TCGA-DK-A3IU	BLCA	4.37501	Ba/Sq	0.00163185	0.000557629	0.000437705	0.00063652	4.18925e-05	1.16437e-05	2.91156e-05	3.48689e-07	7.84551e-07	7.17232	5.20535	5.28651	6.21239	5.54233	0	3.33468	0.825686	0.829769	0.700968	0.336457	0.559708	0.575532	0.615452	0.293687	0.0469996	0.0647765	9.72118	4.47726
TCGA-DK-A3IV	BLCA	4.66938	LumU	0.000411276	0.000155658	9.26034e-05	0.000163015	1.91044e-05	6.95913e-06	1.13252e-05	4.58313e-07	3.61826e-07	6.17857	5.74594	5.98633	6.20841	6.0453	1	1	0.613255	0.716874	0.651327	0.157407	0.166377	0.453017	0.477504	0.100671	0.0109863	0	2.14908	0.644723
TCGA-DK-A3WW	BLCA	5.05874	Ba/Sq	0.000429359	0.000153301	0.000131326	0.000144732	1.717e-05	4.63466e-06	1.01247e-05	1.63302e-06	7.77627e-07	6.59579	4.56467	5.05376	4.72226	5.38899	1.22439	1.92193	0.719891	0.727116	0.512526	0.270419	0.276931	0.464654	0.490875	0.115568	0	0.037615	29.4333	10.2156
TCGA-DK-A3WX	BLCA	5.29714	Ba/Sq	0.000542087	0.000219406	0.000121805	0.000200876	6.92417e-06	2.12241e-06	4.25987e-06	2.25788e-07	3.16103e-07	7.68463	6.19352	5.98459	3.52742	3.5876	0	0	0.612603	0.668953	0.493922	0.32549	0.383302	0.456891	0.48985	0.0992778	0.109804	0	0.952922	0.375393
TCGA-DK-A3WY	BLCA	2.85053	Stroma-rich	0.00678057	0.00255571	0.00182787	0.00239699	8.52264e-05	2.36139e-05	6.05162e-05	3.99985e-07	6.9627e-07	9.54795	6.49222	6.82847	7.68343	7.80772	0	2.58496	0.771357	0.796002	0.647202	0.16244	0.249196	0.660838	0.729502	0.230181	0.0279522	0.013626	0.32659	0.0890699
TCGA-DK-A3X1	BLCA	3.003	LumP	0.000102822	6.5271e-05	1.74096e-05	2.01411e-05	4.3524e-06	2.85157e-07	4.06724e-06	0	0	1.88403	3.43335	5.35374	1.58496	1	0	0	0.434066	0.75266	0.749659	0	0	0.210833	0.372371	0.0622914	0	0	21.4835	8.20491
TCGA-DK-A3X2	BLCA	3.15924	Ba/Sq	0.000104797	4.23596e-05	1.92571e-05	4.31803e-05	1.97587e-07	4.5597e-08	1.36791e-07	1.5199e-08	0	3.41342	1.75778	1.98665	1	0	0	0	0.781247	0.877508	0.625057	0	NA	0.300789	0.310429	0.218182	0	NA	3.28296	0.856425
TCGA-DK-A6AV	BLCA	3.6319	LumP	0.000483133	0.000188839	0.000142133	0.00015216	1.75525e-05	1.18097e-06	1.63252e-05	0	4.63126e-08	6.24984	5.52981	4.69162	2.92193	3.5899	0	0	0.734528	0.691321	0.496418	0.15	0.123077	0.358326	0.388778	0.0558733	0	0	2.87646	1.36559
TCGA-DK-A6AW	BLCA	3.9701	LumP	6.11174e-05	3.57335e-05	6.17347e-07	2.47665e-05	1.65231e-06	3.81303e-07	1.16207e-06	3.63145e-08	7.26291e-08	0	0.190651	0	0.811278	2.58496	0	0	0	0.894283	0	0.25	0	0	0.458333	0	0	0	101.694	26.2896
TCGA-DK-A6B0	BLCA	3.80321	LumP	8.19184e-07	2.04796e-07	3.65707e-07	2.48681e-07	4.82734e-07	1.02398e-07	3.36451e-07	1.46283e-08	2.92566e-08	0	0	0	0	0.918296	0	0	NA	NA	NA	NA	0.166667	NA	NA	NA	NA	0	0.649108	0.147525
TCGA-DK-A6B1	BLCA	4.17777	LumU	8.35655e-06	2.82897e-06	2.86808e-06	2.65949e-06	1.74692e-06	6.90947e-07	1.01687e-06	1.30367e-08	2.60735e-08	0.918296	4.65788	3.75327	2.32193	2	0	0	0.215556	0.104493	0.166667	0	0	0.133333	0.063857	0	0	0	3.48876	1.06681
TCGA-DK-A6B2	BLCA	NA	LumNS	0.0021047	0.000675037	0.000639906	0.000789755	1.1405e-05	3.68253e-06	7.42721e-06	1.86457e-07	1.08767e-07	7.82569	6.6779	5.94222	5.28278	4.93918	0	0	0.735297	0.642952	0.629563	0.113906	0.11402	0.619463	0.675276	0.180833	0	0	4.6705	1.91978
TCGA-DK-A6B5	BLCA	3.5909	Ba/Sq	0.000130877	4.88307e-05	4.34536e-05	3.8593e-05	3.88049e-06	1.23169e-06	2.58258e-06	3.9732e-08	2.6488e-08	5.53148	5.81304	5.53301	3.84535	3.97057	0	0	0.483905	0.504616	0.272181	0.215909	0.181818	0.402179	0.435087	0.16266	0	0	3.30533	1.20999
TCGA-DK-A6B6	BLCA	4.05748	LumP	0.00152915	0.000594746	0.000382717	0.000551691	1.03091e-05	2.14859e-06	4.35916e-06	2.74771e-06	1.05363e-06	6.58876	4.78493	4.28676	4.20184	4.37366	2	1.79879	0.847667	0.82859	0.69811	0.085213	0.110909	0.588318	0.574562	0.243879	0	0	22.1974	10.9534
TCGA-DK-AA6L	BLCA	3.89978	Ba/Sq	7.22242e-05	2.11681e-05	2.91719e-05	2.18842e-05	3.7913e-06	1.39014e-06	2.38009e-06	0	2.10628e-08	2.07128	5.27343	2.80164	2.84535	3.5899	0	0	0.717651	0.278969	0.719565	0.215909	0.123077	0.252063	0.346841	0.0473684	0	0	11.0555	3.81114
TCGA-DK-AA6M	BLCA	4.39431	Ba/Sq	0.000321961	9.92719e-05	0.000114457	0.000108232	9.71497e-06	1.57986e-06	7.59276e-06	4.4802e-07	9.432e-08	6.17205	6.11671	5.15553	2.75	4.0374	0	0	0.654422	0.540418	0.451741	0	0.0928793	0.410503	0.416309	0.0766156	0	0	1.72309	0.830775
TCGA-DK-AA6P	BLCA	3.35114	LumP	4.41089e-05	2.04043e-05	8.17831e-06	1.55263e-05	3.40417e-06	2.69843e-07	3.11357e-06	0	2.07571e-08	4.07299	3.67242	4.35169	2	1	0	0	0.50051	0.601095	0.338675	0	0	0.12	0.403743	0.0398551	0	0	4.90378	1.60316
TCGA-DK-AA6Q	BLCA	4.55686	Ba/Sq	4.35019e-05	1.47157e-05	1.38831e-05	1.4903e-05	9.40806e-06	2.45609e-06	6.61894e-06	2.08143e-07	1.24886e-07	4.32193	5.91441	5.38503	3.46485	4.08843	0	0	0.215556	0.139412	0	0.391111	0.394928	0.115051	0.232464	0	0	0	3.28452	0.938435
TCGA-DK-AA6R	BLCA	4.80253	Ba/Sq	9.86337e-05	3.39142e-05	3.35373e-05	3.11822e-05	3.59867e-06	9.23219e-07	2.01601e-06	4.52189e-07	2.07253e-07	5.05723	5.70817	4.87133	3.32193	2.9183	0.918296	1	0.501108	0.328365	0.181332	0	0.222222	0.390182	0.368643	0.143355	0	0	9.73915	2.8234
TCGA-DK-AA6S	BLCA	4.30477	Ba/Sq	0.000139287	5.49022e-05	3.45457e-05	4.98391e-05	8.45931e-06	2.60447e-06	5.56314e-06	1.04179e-07	1.87522e-07	5.58367	5.61702	4.43988	4.14291	4.62352	0	0.918296	0.642804	0.557116	0.349167	0.11087	0.0369231	0.254545	0.370365	0.0749758	0.0473684	0	15.402	5.46127
TCGA-DK-AA6T	BLCA	1.8332	Stroma-rich	0.000141343	2.43216e-05	0.000103509	1.3512e-05	7.21827e-06	1.86679e-06	5.17368e-06	1.7779e-08	1.60011e-07	2.94822	2.72548	0.0596456	4.05881	4.55609	0	0.918296	0.954003	0.15873	0.625387	0.0522876	0.124138	0.708333	0	0.175439	0	0	2.40875	0.762263
TCGA-DK-AA6U	BLCA	3.97843	LumU	5.50463e-05	2.36161e-05	1.29367e-05	1.84935e-05	1.91012e-06	2.74942e-07	1.49047e-06	1.01294e-07	4.34119e-08	5.28262	5.17323	4.7775	2.32193	1	0	0	0.450814	0.575228	0.358046	0	0	0.243602	0.225188	0.107547	0	0	11.9325	3.6435
TCGA-DK-AA6X	BLCA	4.08357	LumP	0.000128191	6.64594e-05	2.11124e-05	4.0619e-05	6.00662e-06	2.23018e-06	3.56829e-06	1.18943e-07	8.92072e-08	5.16795	4.59336	5.14164	3.70044	2.80735	0	0	0.356382	0.619592	0.298113	0	0	0.235294	0.323937	0.0716211	0	0	3.25823	0.7592
TCGA-DK-AA71	BLCA	3.63854	LumP	9.6872e-05	3.32127e-05	3.21021e-05	3.15573e-05	1.71826e-06	6.7054e-07	1.02676e-06	0	2.09544e-08	5.62408	4.67951	5.52953	2.9477	2.32193	0	0	0.409986	0.5793	0.133874	0.0972222	0	0.361656	0.322807	0.0489028	0	0	17.5855	6.38357
TCGA-DK-AA74	BLCA	4.68019	Ba/Sq	0.000399964	0.000165825	0.000129799	0.000104341	1.27824e-05	2.45508e-06	1.01405e-05	8.00569e-08	1.06743e-07	5.20302	4.95977	2.71515	3.52164	4.43315	0	0	0.866195	0.76907	0.575176	0.119048	0.223077	0.347109	0.344265	0.186504	0	0.0369231	5.80382	1.50469
TCGA-DK-AA75	BLCA	3.58774	LumU	4.20747e-06	1.72354e-06	8.61771e-07	1.62216e-06	4.56232e-07	2.53462e-08	4.05539e-07	2.53462e-08	0	0	2.75343	1	0	0	0	0	0	0.194805	0	NA	NA	0	0.215909	0	NA	NA	12.041	5.23116
TCGA-DK-AA76	BLCA	3.70061	LumP	3.73301e-06	1.32462e-06	1.06371e-06	1.34469e-06	6.02099e-07	2.80979e-07	2.80979e-07	0	4.01399e-08	0	2.84022	1	0	0	0	0	0	0.273333	NA	0	NA	0	0.0888889	NA	0	NA	6.57414	2.0392
TCGA-DK-AA77	BLCA	3.73	LumP	8.75554e-05	3.52414e-05	1.88189e-05	3.34951e-05	5.42461e-06	2.15498e-06	3.06528e-06	5.57323e-08	1.48619e-07	4.75537	4.06305	4.26964	3.64125	3.33468	0	0	0.552198	0.680688	0.457168	0.24026	0.13986	0.258658	0.360746	0.283898	0	0	9.53188	3.71372
TCGA-E5-A2PC	BLCA	4.88414	Ba/Sq	2.19778e-05	5.74584e-06	9.71268e-06	6.51932e-06	2.39778e-06	8.50826e-07	1.32596e-06	1.54696e-07	6.62981e-08	3.60429	4.12226	4.00683	3.03915	3.48418	0	0	0.495786	0.37557	0.400488	0.222222	0.269231	0.239737	0.177477	0.0902256	0	0	6.01473	2.24018
TCGA-E5-A4TZ	BLCA	2.89397	Ba/Sq	0.000109532	4.80311e-05	2.66535e-05	3.48478e-05	1.07262e-06	2.24503e-07	8.3565e-07	0	1.24724e-08	5.73449	5.59173	6.31568	0	1.58496	0	0	0.270528	0.481518	0.227425	0	0	0.326325	0.443389	0	0	0	11.5022	4.31334
TCGA-E5-A4U1	BLCA	3.44707	LumP	1.64448e-06	4.03363e-07	9.92894e-07	2.48224e-07	3.69232e-06	4.65419e-08	3.59924e-06	0	4.65419e-08	0	1.14883	0	0	0	0	0	0	0.380952	NA	NA	0	0	0	NA	NA	0	15.1381	5.10471
TCGA-E7-A3X6	BLCA	4.64944	Ba/Sq	0.000432208	0.000183698	9.21734e-05	0.000156336	1.29753e-05	2.33556e-06	7.76897e-06	2.25446e-06	6.16327e-07	7.66065	7.11463	6.692	4.28173	4.83129	2.17095	2.75	0.403445	0.466394	0.302222	0.221212	0.293122	0.417032	0.528352	0.102157	0	0	3.05078	0.929763
TCGA-E7-A3Y1	BLCA	2.64617	LumP	3.60151e-05	1.38142e-05	1.01498e-05	1.2051e-05	1.73253e-06	5.36623e-07	1.04258e-06	1.22657e-07	3.06642e-08	2	5.55766	4.58002	1.58496	2.32193	0	0	0.0705128	0.159722	0	0	0	0.197531	0.259171	0	0	0	4.09884	1.51601
TCGA-E7-A4IJ	BLCA	3.93967	LumU	0.000207652	0.000109136	4.16859e-05	5.68295e-05	7.48995e-06	1.75993e-06	4.37937e-06	9.82289e-07	3.68358e-07	5.44462	4.77821	4.4302	2.85222	3.32734	0	2	0.644009	0.731846	0.514414	0.333333	0.305556	0.323669	0.389579	0.169756	0	0	8.89266	3.67862
TCGA-E7-A4XJ	BLCA	2.89441	LumP	2.5383e-05	9.03803e-06	8.69584e-06	7.64911e-06	8.85687e-07	3.82456e-07	5.03231e-07	0	0	2.72548	3.82018	3.32923	0	0	0	0	0.360947	0.361516	0.15873	0	NA	0	0.119048	0	0	NA	1.10026	0.471542
TCGA-E7-A519	BLCA	3.85392	LumP	6.51168e-05	2.5554e-05	2.8456e-05	1.11068e-05	1.12738e-06	2.92284e-07	8.35098e-07	0	0	1	5.57332	4.53953	0	0.918296	0	0	0.26014	0.128135	0	0	0.166667	0.281313	0.243448	0	0	0	2.10909	0.543251
TCGA-E7-A541	BLCA	4.14541	LumP	0.000718689	0.000231504	0.000233525	0.000253659	1.10401e-05	3.29331e-06	6.99827e-06	3.18103e-07	4.30375e-07	7.08534	5.98174	5.3419	3.87467	3.96814	0	0.918296	0.754329	0.641634	0.544413	0.33642	0.305921	0.430484	0.534855	0.217176	0	0	11.8855	3.69842
TCGA-E7-A5KE	BLCA	3.89953	LumP	3.97486e-06	1.13567e-06	1.68681e-06	1.15238e-06	3.0062e-07	1.33609e-07	1.33609e-07	1.67011e-08	1.67011e-08	0	3.25163	2.41938	0	0	0	0	0.240741	0.133333	NA	NA	NA	0	0	NA	NA	NA	4.6008	2.14323
TCGA-E7-A5KF	BLCA	3.25203	LumP	3.45604e-06	1.02913e-06	9.98412e-07	1.4285e-06	5.68327e-07	2.61123e-07	2.61123e-07	0	4.60806e-08	0	2.72548	0	0	0	0	0	NA	0	NA	NA	0	NA	0.15873	NA	NA	0	4.94748	2.04925
TCGA-E7-A677	BLCA	4.34322	LumP	3.27102e-05	1.33119e-05	8.20064e-06	1.11976e-05	9.18595e-06	1.39585e-06	7.62588e-06	7.18454e-08	9.23727e-08	2.95865	4.30166	5.16194	3.45482	2.55034	0	0	0.188897	0.520687	0.501163	0.190045	0.215909	0.197368	0.267473	0.0888889	0.0705128	0.107143	5.68777	2.12573
TCGA-E7-A678	BLCA	3.49928	LumP	0.00141579	0.000486415	0.000502233	0.000427145	3.71813e-06	7.48026e-07	2.8381e-06	6.60023e-08	6.60023e-08	7.42381	6.15066	5.82027	2	2.72193	0	0	0.777515	0.725351	0.570813	0	0.171429	0.533451	0.544901	0.154413	0	0	1.30347	0.463455
TCGA-E7-A6MD	BLCA	3.84877	Stroma-rich	0.000401907	0.000142824	0.000108877	0.000150206	1.32082e-05	4.27032e-06	8.78892e-06	6.62066e-08	8.27582e-08	7.61751	6.6087	6.37967	5.59399	5.51556	0	0	0.582158	0.554539	0.429016	0.037615	0.0717564	0.415365	0.49572	0.0873538	0	0	10.9588	4.23933
TCGA-E7-A6ME	BLCA	3.84423	LumU	0.000526684	0.000182996	0.000172777	0.000170911	5.73475e-06	1.42873e-06	3.7901e-06	2.77808e-07	2.38121e-07	6.52493	6.15335	5.0047	3.4183	3.64249	0	0	0.728914	0.559362	0.472488	0.0757576	0.235294	0.437508	0.505398	0.166725	0	0.0551471	3.66439	1.52413
TCGA-E7-A6MF	BLCA	3.93667	LumP	5.34819e-06	1.4157e-06	2.21967e-06	1.71282e-06	2.32454e-06	7.86499e-07	1.36326e-06	1.74777e-08	1.573e-07	0	2.32193	2.58496	2.80735	2.80735	0	0	0	0	0	0	0	0	0	0	0	0	1.1958	0.36794
TCGA-E7-A7DU	BLCA	3.24993	LumP	3.79944e-06	1.17126e-06	1.7426e-06	8.85585e-07	3.2281e-06	3.1424e-07	2.85672e-06	0	5.71345e-08	0	0	2	1	0	0	0	0	0	NA	0	0	0	0	NA	0	0	7.56279	2.56366
TCGA-E7-A7DV	BLCA	4.17649	Ba/Sq	1.13685e-05	5.77549e-06	2.85515e-06	2.73781e-06	1.3663e-05	5.73637e-07	1.29199e-05	1.30372e-08	1.56447e-07	0	4.84011	4.34965	2.25163	2.64644	0	0	0	0.211393	0	0.133333	0.175	0.0786749	0.168533	0	0	0.107143	8.50516	2.50516
TCGA-E7-A7PW	BLCA	3.20819	LumP	1.10579e-05	4.55516e-06	3.65378e-06	2.84899e-06	1.38425e-06	4.34591e-07	8.85278e-07	0	6.43839e-08	0	4.53667	3.65727	0	2.32193	0	0	0.203704	0.181818	NA	0	0	0.104167	0	NA	0	0	1.97451	0.958216
TCGA-E7-A7XN	BLCA	5.23398	Ba/Sq	1.36139e-05	5.25872e-06	4.56678e-06	3.78836e-06	2.57401e-05	9.20276e-06	1.54475e-05	3.11372e-07	7.78429e-07	1	4.74672	4.32486	5.27916	5.66628	0	2.6416	0.0686813	0.242534	0	0.330303	0.38349	0.136364	0.176046	0	0.101181	0.0762931	23.6861	7.57608
TCGA-E7-A85H	BLCA	3.48312	LumU	0.00056238	0.00020949	0.000160135	0.000192755	5.12787e-06	1.76967e-06	3.17705e-06	1.39344e-08	1.67213e-07	6.87661	5.72454	5.61459	4.48173	4.08746	0	1	0.72216	0.662274	0.511443	0.0938272	0	0.502035	0.559937	0.238545	0.0681481	0	10.7672	3.76705
TCGA-E7-A8O7	BLCA	4.39763	LumP	0.000942663	0.000486806	0.000114141	0.000341716	1.34902e-05	1.59805e-06	1.18256e-05	1.33171e-08	5.32683e-08	4.95861	4.42825	5.72536	3.14701	3.6645	0	0	0.655904	0.813992	0.749701	0.5	0.0659341	0.461128	0.641754	0.280408	0	0	0.723903	0.392114
TCGA-E7-A8O8	BLCA	2.97877	LumP	1.64091e-05	6.16547e-06	4.83283e-06	5.41084e-06	1.84643e-06	4.01398e-07	1.36475e-06	6.42236e-08	1.60559e-08	0.811278	4.75438	3.58496	2	1.58496	0	0	0	0.075188	0.25	0	0	0	0.126667	0	0	0	3.197	0.943876
TCGA-E7-A97P	BLCA	5.38087	Ba/Sq	0.000371161	0.000158708	9.43119e-05	0.00011814	2.3346e-05	5.90146e-06	1.6628e-05	2.96929e-07	5.19625e-07	6.54195	5.97306	4.45691	5.19804	5.19515	0	1	0.721019	0.622271	0.478085	0.344014	0.422203	0.434805	0.483038	0.104576	0	0.0497076	5.44611	1.71507
TCGA-E7-A97Q	BLCA	3.14491	LumNS	0.000232085	0.000105706	5.1699e-05	7.46799e-05	1.63463e-06	3.20515e-07	1.10578e-06	9.61544e-08	1.1218e-07	6.41281	5.47248	5.48977	2	2.58496	0	0	0.600689	0.61651	0.422946	0	0	0.282283	0.443228	0.0458212	0	0	1.88073	0.424682
TCGA-FD-A3B3	BLCA	4.3042	Ba/Sq	0.00497027	0.00239946	0.000921844	0.00164897	1.39193e-05	3.93657e-06	9.62946e-06	6.05626e-08	2.92719e-07	7.71659	5.2098	6.19202	5.44024	5.84875	0	1.58496	0.839197	0.920245	0.813852	0.260526	0.299693	0.582441	0.657757	0.244463	0	0.035196	4.46228	1.46705
TCGA-FD-A3B4	BLCA	NA	Ba/Sq	0.00113585	0.000495321	0.00024813	0.000392403	8.91719e-06	2.81413e-06	5.67458e-06	1.96873e-07	2.31615e-07	8.4713	5.80945	6.80543	5.32576	5.15689	0	2	0.618809	0.726025	0.523482	0.097771	0.19137	0.556088	0.64198	0.105194	0	0	2.09787	0.638482
TCGA-FD-A3B5	BLCA	4.26407	Ba/Sq	7.34056e-07	1.24416e-07	3.98132e-07	2.11508e-07	5.47431e-07	1.99066e-07	2.86157e-07	2.48832e-08	3.73249e-08	0	0	0.918296	0	0	0	0	0.166667	0	NA	0	0	0	0	NA	0	0	4.1899	1.00925
TCGA-FD-A3B6	BLCA	5.04311	Ba/Sq	0.000262621	0.000165149	1.6056e-05	8.14156e-05	2.12057e-05	3.68727e-06	1.65227e-05	4.82301e-07	5.13418e-07	4.24804	3.18141	5.28064	4.44726	3.65858	1	0.918296	0.325407	0.875434	0.654739	0.272864	0.476827	0.23974	0.459085	0.123629	0.0332512	0	7.45143	2.20224
TCGA-FD-A3B7	BLCA	4.68222	Ba/Sq	0.00500906	0.001969	0.00114633	0.00189373	2.83247e-05	6.79529e-06	2.09642e-05	2.23443e-07	3.41736e-07	8.95392	6.42593	6.07494	5.09556	4.86907	1	1.58496	0.862836	0.854317	0.715055	0.371332	0.553124	0.558867	0.609175	0.175917	0.089198	0.0609721	1.77827	0.467966
TCGA-FD-A3B8	BLCA	4.76531	Ba/Sq	0.00105123	0.000303088	0.000361882	0.000386265	2.83941e-05	9.42755e-06	1.74347e-05	8.35529e-08	1.44825e-06	5.95843	5.76821	3.02125	6.16518	5.80461	0	3.28064	0.875443	0.729676	0.760148	0.333065	0.318656	0.510595	0.558223	0.181729	0.0194019	0.0570162	0.626029	0.268298
TCGA-FD-A3N5	BLCA	4.44216	Ba/Sq	8.40664e-05	2.70675e-05	2.25155e-05	3.44834e-05	5.21559e-06	9.19713e-07	4.17946e-06	5.82097e-08	5.82097e-08	6.37146	5.17619	5.23378	2.84535	3.18201	0	0	0.52583	0.495307	0.375417	0.215909	0.214286	0.32906	0.428059	0.0928189	0	0	8.36795	3.70852
TCGA-FD-A3N6	BLCA	NA	Ba/Sq	8.29285e-05	3.40004e-05	1.86595e-05	3.02686e-05	4.27939e-06	1.26259e-06	2.87155e-06	6.704e-08	7.82133e-08	5.97258	6.05017	6.08951	2.77586	2.18197	0	1	0.356939	0.405672	0.187848	0.384615	0.578947	0.276786	0.416293	0.0711111	0.0888889	0.0818182	3.22975	1.07658
TCGA-FD-A3NA	BLCA	4.42199	LumP	0.000203692	9.35368e-05	3.84656e-05	7.16901e-05	7.09789e-06	1.40904e-06	5.51766e-06	1.31686e-08	1.58024e-07	4.63015	3.72964	3.65932	3.95006	3.49923	0	1	0.757119	0.813629	0.71077	0.226721	0.162896	0.39787	0.41651	0.158646	0.0497076	0.0705128	4.54119	1.32326
TCGA-FD-A3SJ	BLCA	2.91208	LumU	0.000116564	3.88395e-05	3.9542e-05	3.81824e-05	2.68523e-06	8.38426e-07	1.79015e-06	1.13301e-08	4.53203e-08	5.8409	5.80902	4.67771	3.52164	2.64644	0	0	0.667816	0.532199	0.400595	0.119048	0.228571	0.337049	0.42244	0.0561702	0	0	6.45039	2.23972
TCGA-FD-A3SL	BLCA	4.10711	Stroma-rich	0.000472139	0.000195927	0.000106254	0.000169958	2.92035e-06	9.23952e-07	1.8479e-06	0	1.48492e-07	6.41354	3.68771	6.45715	3.12193	2	0	1	0.436883	0.768162	0.421875	0.0888889	0	0.434184	0.495739	0.0906365	0	0	5.68869	1.79948
TCGA-FD-A3SM	BLCA	3.77344	Stroma-rich	0.000373243	0.000178021	6.5104e-05	0.000130118	1.46352e-06	4.82811e-07	9.50534e-07	0	3.01757e-08	4.45231	4.35495	4.06991	1.5	2.58496	0	0	0.72477	0.777299	0.770942	0.166667	0	0.352839	0.456169	0.126455	0	0	5.17296	1.48214
TCGA-FD-A3SN	BLCA	4.00603	Ba/Sq	0.000220593	8.79925e-05	5.81505e-05	7.44502e-05	2.87163e-06	7.50539e-07	2.10477e-06	0	1.63161e-08	6.15608	5.57437	4.56182	1.58496	2.64644	0	0	0.666308	0.589234	0.414175	0	0.228571	0.308311	0.428505	0.127638	0	0	9.50166	3.95653
TCGA-FD-A3SO	BLCA	4.29582	Ba/Sq	0.000512746	0.000157394	0.000157206	0.000198146	4.01566e-06	1.41229e-06	2.33113e-06	1.5314e-07	1.19109e-07	5.03059	4.14803	2.56838	3.08605	3.12193	0	0	0.858362	0.797013	0.764617	0.323232	0.0888889	0.458478	0.431021	0.174384	0	0	9.11281	3.675
TCGA-FD-A3SP	BLCA	4.43248	Ba/Sq	0.00107333	0.000407764	0.000236064	0.000429504	1.23287e-05	3.2846e-06	8.57052e-06	1.22218e-07	3.51376e-07	6.64943	5.48565	5.62605	5.03318	4.89706	0	0	0.753359	0.784579	0.706043	0.150253	0.302749	0.436978	0.538497	0.12803	0.0269841	0.0237805	2.91789	1.22551
TCGA-FD-A3SQ	BLCA	2.73936	Stroma-rich	0.00306927	0.00135523	0.000642925	0.00107111	4.3846e-06	1.65778e-06	2.61837e-06	1.54933e-08	9.29597e-08	8.4603	6.87217	6.8617	3.9477	2.9477	0	0	0.720216	0.7283	0.581224	0.0972222	0.0972222	0.538149	0.665401	0.131766	0	0	1.81078	0.817771
TCGA-FD-A3SR	BLCA	4.26301	LumU	0.000199866	5.29426e-05	6.99913e-05	7.69317e-05	1.06473e-05	3.59265e-06	6.74438e-06	9.79813e-08	2.12293e-07	6.40537	5.42177	4.75362	5.15306	5.37823	0	0	0.59911	0.533803	0.325676	0.0716216	0.10786	0.537793	0.460918	0.175108	0	0.021256	3.75493	0.798292
TCGA-FD-A3SS	BLCA	3.90286	Ba/Sq	6.97452e-05	3.42518e-05	1.48985e-05	2.05949e-05	3.40814e-07	2.06923e-07	1.21719e-07	0	1.21719e-08	5.04469	4.83375	5.3732	0	0	0	0	0.419245	0.640815	0.380556	NA	0	0.181402	0.279401	0.109844	NA	0	12.0929	4.35461
TCGA-FD-A43N	BLCA	2.736	LumU	0.00103217	0.000373714	0.000281839	0.000376622	2.93194e-06	9.9734e-07	1.8625e-06	2.40323e-08	4.80646e-08	7.3545	6.20022	5.45185	3.14453	1.58496	0	1	0.756263	0.71427	0.656966	0.44	0	0.516847	0.601681	0.199986	0	0	4.5418	1.67479
TCGA-FD-A43P	BLCA	4.59649	LumU	0.00238289	0.000899651	0.000634781	0.000848456	3.26637e-05	1.07442e-05	1.9061e-05	2.13158e-06	7.26956e-07	8.60004	5.68927	6.02901	6.53312	6.05505	2	2.58496	0.750742	0.747985	0.598316	0.217035	0.277838	0.660349	0.706501	0.211859	0.0392322	0.0716667	10.7924	3.99255
TCGA-FD-A43S	BLCA	3.7489	Stroma-rich	0.00245985	0.0013635	0.000446103	0.000650245	3.02689e-05	5.72271e-06	2.39786e-05	2.99536e-07	2.68006e-07	7.16335	5.57602	6.48279	5.69236	6.31033	0	1.92193	0.687303	0.804442	0.677616	0.175439	0.143311	0.566885	0.671482	0.154449	0.0172306	0.0222136	0	0
TCGA-FD-A43U	BLCA	3.67863	Stroma-rich	0.00545471	0.00263259	0.00158067	0.00124145	1.0177e-05	2.32618e-06	7.51417e-06	1.37734e-07	1.9895e-07	6.14762	4.70288	3.76062	4.32386	5.45144	0	1	0.916835	0.917987	0.792915	0.103636	0.0743764	0.607215	0.689911	0.319024	0.04329	0	1.66492	0.746342
TCGA-FD-A43X	BLCA	3.08549	LumP	1.4949e-05	7.44126e-06	4.18571e-06	3.32199e-06	9.8331e-07	7.97278e-08	8.90294e-07	0	1.3288e-08	1.52193	3.8245	2.25708	0	0	0	0	0.555556	0.450014	0.15	NA	NA	0.119048	0.278707	0.166667	NA	NA	7.96304	2.91884
TCGA-FD-A43Y	BLCA	4.68136	Ba/Sq	9.9633e-05	3.72042e-05	3.21002e-05	3.03286e-05	3.39562e-06	9.70177e-07	2.21453e-06	1.47636e-07	6.32724e-08	5.13606	5.07482	5.12691	3.08506	2.69866	0	0	0.471134	0.488169	0.294805	0.17094	0.345588	0.291222	0.394644	0.0221987	0	0	1.6787	0.665145
TCGA-FD-A5BR	BLCA	3.08737	LumP	0.00496566	0.00190802	0.00106561	0.00199202	1.38476e-05	2.7986e-06	1.08673e-05	9.08635e-08	9.08635e-08	10.1584	7.38133	6.95047	4.45943	5.14719	0	1	0.683763	0.651334	0.502289	0	0.0802168	0.636245	0.738177	0.263529	0	0.0673941	2.49275	0.699186
TCGA-FD-A5BS	BLCA	4.89641	Stroma-rich	0.0246143	0.0117815	0.0054359	0.00739686	2.74773e-05	6.82711e-06	2.01437e-05	0	5.06407e-07	7.36543	4.2098	5.54764	5.52599	5.87574	0	1.58496	0.914929	0.950789	0.851907	0.163018	0.358464	0.737607	0.821906	0.544987	0.0369231	0.0313304	0.545613	0.224664
TCGA-FD-A5BT	BLCA	4.94683	Ba/Sq	0.000757177	0.000242559	0.000325347	0.000189271	1.32244e-05	2.71556e-06	1.03415e-05	1.30198e-07	3.71995e-08	6.1378	6.00348	4.67827	2.91139	3.18356	0	0	0.794517	0.652321	0.57217	0.296296	0.53902	0.450599	0.462107	0.0898123	0	0.0990712	3.00024	1.358
TCGA-FD-A5BU	BLCA	4.34066	Ba/Sq	0.0016702	0.000672188	0.000382572	0.000615445	5.80242e-06	1.97942e-06	3.5125e-06	1.55249e-07	1.55249e-07	8.17379	5.7782	5.93329	3.875	3.64022	0	1.58496	0.702236	0.753877	0.528599	0.0583333	0.0619048	0.56639	0.645495	0.248389	0	0.0659341	1.98313	0.440695
TCGA-FD-A5BV	BLCA	3.5821	LumP	4.5508e-06	1.75218e-06	1.38714e-06	1.41148e-06	4.08842e-06	4.38045e-07	3.65037e-06	0	0	0	2.12809	1	0.985228	0	0	0	0	0.228571	0	0.0714286	0	0	0	0	0	0	3.14973	1.15705
TCGA-FD-A5BX	BLCA	3.40806	Stroma-rich	6.05415e-05	2.33279e-05	1.99954e-05	1.72182e-05	1.70742e-06	4.31999e-07	1.19314e-06	8.22854e-08	0	3.68354	5.41137	4.15057	1.52193	1	0	0	0.52927	0.445922	0.133333	0.133333	0	0.146939	0.180556	0.0619048	0	0	9.47988	3.42417
TCGA-FD-A5BY	BLCA	3.93887	Ba/Sq	6.5082e-05	2.38321e-05	1.76438e-05	2.36061e-05	2.46839e-06	7.47469e-07	1.30373e-06	2.95511e-07	1.21681e-07	4.93418	6.21167	5.49795	1.92193	2	0	0	0.279479	0.25843	0.15303	0.15	0	0.207688	0.250665	0	0	0	1.23084	0.257618
TCGA-FD-A5BZ	BLCA	3.41848	Stroma-rich	0.00162845	0.00063985	0.000400728	0.000587874	6.93293e-06	8.71933e-07	5.82706e-06	4.25333e-08	1.914e-07	8.07718	6.54376	6.47778	2.64644	1.58496	0	0	0.655736	0.680155	0.561342	0.228571	0	0.544158	0.628514	0.0812821	0	0	3.02158	1.26144
TCGA-FD-A5C0	BLCA	4.37065	Stroma-rich	0.00016503	7.55752e-05	3.29408e-05	5.65141e-05	2.09312e-06	6.51954e-07	1.42401e-06	1.71567e-08	0	4.86637	4.77398	5.50323	2.15564	2.58496	0	0	0.459732	0.70333	0.615844	0.25	0	0.276588	0.371555	0.0423773	0	0	3.03483	0.973436
TCGA-FD-A5C1	BLCA	4.86853	Ba/Sq	0.00142385	0.00051437	0.000465643	0.000443838	8.203e-06	2.97972e-06	5.06553e-06	3.50555e-08	1.22694e-07	7.19291	6.07212	6.2116	4.00862	4.34839	0	0	0.751678	0.746662	0.63841	0.235714	0.190909	0.547014	0.57212	0.137829	0.0473684	0	3.40964	1.06014
TCGA-FD-A62N	BLCA	4.84727	Ba/Sq	0.00906959	0.00348261	0.00247665	0.00311033	5.44237e-05	1.45254e-05	3.87343e-05	4.55499e-07	7.08554e-07	9.16312	6.41462	6.84157	6.71667	6.57821	1	1.58496	0.816992	0.83486	0.712665	0.229509	0.348151	0.672802	0.73152	0.284862	0.0302419	0.0195918	2.33865	0.847762
TCGA-FD-A62O	BLCA	3.78451	LumP	0.000328286	0.000122101	7.98879e-05	0.000126297	1.17059e-06	5.4027e-07	6.12306e-07	0	1.8009e-08	7.21755	6.8437	6.35702	0	1	0	0	0.399484	0.35422	0.213614	0	0	0.427733	0.520138	0.0811741	0	0	4.60128	1.78299
TCGA-FD-A62P	BLCA	3.66953	Ba/Sq	0.000164731	5.10447e-05	5.32456e-05	6.0441e-05	7.95722e-06	2.09512e-06	5.48117e-06	6.34884e-08	3.17442e-07	6.00557	5.36886	4.72307	3.49706	2.98083	0	0.918296	0.635486	0.540616	0.390909	0.26087	0.356643	0.3564	0.337052	0.101113	0	0.0705128	9.76285	3.14838
TCGA-FD-A62S	BLCA	4.50334	Ba/Sq	0.00310811	0.000990566	0.000833804	0.00128374	1.06991e-05	3.19199e-06	7.25587e-06	7.38887e-08	1.77333e-07	5.46409	3.13974	3.47462	5.0583	5.11437	0	0	0.931192	0.934084	0.866024	0.153754	0.0269841	0.662738	0.640446	0.445549	0.0262763	0	1.91914	0.544234
TCGA-FD-A6TA	BLCA	3.18489	LumNS	0.00554248	0.00233379	0.00126398	0.00194471	8.83099e-06	2.76765e-06	5.89947e-06	5.46247e-08	1.09249e-07	8.23536	6.33761	6.75341	4.70689	4.78891	0	0.918296	0.777431	0.824536	0.674015	0.0619048	0.0883621	0.635621	0.702484	0.341163	0.0343915	0	7.33738	1.99552
TCGA-FD-A6TB	BLCA	3.64177	Stroma-rich	0.00197814	0.000950935	0.000370485	0.000656717	2.07288e-05	5.89134e-06	1.41683e-05	2.61837e-07	4.07303e-07	9.11996	6.56969	6.65842	6.09899	6.27404	1	1	0.661321	0.725748	0.488104	0.0920007	0.116677	0.565122	0.683434	0.179017	0.0135084	0	5.05109	1.56073
TCGA-FD-A6TC	BLCA	3.77396	Stroma-rich	0.000493524	0.000213944	0.000119439	0.000160142	1.23342e-06	6.08903e-07	5.9329e-07	0	3.12258e-08	6.90747	5.99073	5.6812	2.72548	1	0	0	0.665433	0.636818	0.492192	0.15873	0	0.436629	0.552639	0.21596	0	0	24.7491	9.1181
TCGA-FD-A6TD	BLCA	4.50642	Ba/Sq	0.00245032	0.00081551	0.000824215	0.000810597	8.78922e-06	2.44806e-06	6.12015e-06	8.50021e-08	1.36003e-07	6.47561	5.36667	4.45078	4.12193	3.57327	0	0	0.85429	0.808397	0.740534	0.0888889	0.271261	0.683145	0.649714	0.394453	0	0.129187	3.4915	1.26416
TCGA-FD-A6TE	BLCA	4.13914	LumP	0.000356375	0.00017033	7.7895e-05	0.00010815	3.61992e-06	1.18646e-06	2.22765e-06	8.47474e-08	1.21068e-07	5.96901	4.5227	3.26339	4.22193	4.08746	0	1.58496	0.81954	0.836986	0.666642	0.0473684	0	0.515365	0.499823	0.227581	0	0	6.41362	2.20075
TCGA-FD-A6TF	BLCA	3.78625	Stroma-rich	0.000562085	0.00020621	0.000173266	0.000182609	4.41432e-06	7.64318e-07	3.47842e-06	9.35899e-08	7.79916e-08	7.00894	5.28486	5.15481	3.39275	2.92193	0	0	0.730128	0.751617	0.571883	0.125874	0.15	0.491131	0.4825	0.274947	0	0	3.68682	1.18831
TCGA-FD-A6TG	BLCA	3.4928	Stroma-rich	0.00155185	0.000608452	0.000324313	0.00061909	5.43428e-06	1.84506e-06	3.38741e-06	7.20727e-08	1.29731e-07	7.5044	6.16689	5.3958	4.05881	4.88968	0	0	0.754082	0.748453	0.714212	0.0522876	0.0311828	0.536148	0.618469	0.21551	0	0	10.5668	3.26376
TCGA-FD-A6TH	BLCA	3.40811	Ba/Sq	0.000150788	3.39284e-05	5.80797e-05	5.87797e-05	3.72186e-06	7.00036e-07	2.87015e-06	8.16709e-08	7.00036e-08	6.16014	5.65801	5.02227	3.16993	3.16993	0	0	0.707056	0.529394	0.509893	0	0	0.475119	0.385734	0.123279	0	0	4.51566	1.34843
TCGA-FD-A6TI	BLCA	3.9209	LumNS	3.69403e-05	1.0714e-05	1.13487e-05	1.48777e-05	1.87875e-06	5.83936e-07	1.15518e-06	3.80828e-08	1.01554e-07	5.18342	5.72077	5.13744	3.28064	2.52164	0	0	0.369473	0.243134	0.191786	0.197917	0.119048	0.22763	0.224867	0.0443723	0.0757576	0	3.46442	0.913347
TCGA-FD-A6TK	BLCA	4.62541	Ba/Sq	0.000926994	0.00041263	0.00021766	0.000296703	2.48489e-05	3.80677e-06	2.08773e-05	4.49619e-08	1.19898e-07	6.50147	5.61977	3.71791	4.97799	3.96658	0	0	0.808602	0.757669	0.643604	0.229294	0.372685	0.512369	0.591649	0.266425	0.0442428	0.118304	3.18342	1.06114
TCGA-FJ-A3Z7	BLCA	3.52226	LumU	7.49277e-05	5.04909e-05	1.12302e-05	1.32067e-05	1.06526e-06	1.54014e-07	8.98414e-07	0	1.28345e-08	4.54592	3.09261	4.26816	0	2.32193	0	0	0.583781	0.792668	0.506689	0	0	0.209491	0.418033	0.0442428	0	0	8.11475	2.57933
TCGA-FJ-A3ZE	BLCA	3.15136	LumP	2.36671e-06	9.98668e-07	7.1138e-07	6.56659e-07	3.28329e-07	2.73608e-08	3.00969e-07	0	0	0	2.75343	1.58496	0	0	0	0	0	0.303571	0	NA	0	0	0	0	NA	0	10.649	3.46238
TCGA-FJ-A3ZF	BLCA	3.17609	LumU	1.54526e-05	6.31462e-06	4.22998e-06	4.90799e-06	5.66696e-07	2.83348e-07	2.83348e-07	0	0	2.58496	5.64961	4.49092	2.80735	0	0	0	0.110763	0.0788732	0	0	0	0.124138	0.123901	0	0	0	6.01185	2.09848
TCGA-FJ-A871	BLCA	4.94894	Stroma-rich	3.20995e-05	1.93999e-05	3.46226e-06	9.23737e-06	9.11121e-07	1.5419e-07	7.1488e-07	1.40173e-08	2.80345e-08	3.45656	1.46557	3.95349	1	0	0	0	0.193939	0.814826	0.172222	0	NA	0.171111	0.340645	0	0	NA	1.236	0.431162
TCGA-FT-A3EE	BLCA	3.54294	LumP	0.000284766	0.000112669	7.28946e-05	9.92026e-05	1.53114e-05	3.26171e-07	1.4948e-05	0	3.72767e-08	6.85497	6.30834	4.82024	2	1.58496	0	0	0.661114	0.641659	0.51665	0	0	0.49384	0.4839	0.259356	0	0	3.27796	0.992411
TCGA-FT-A61P	BLCA	4.84122	Ba/Sq	0.000302485	0.000121521	6.92565e-05	0.000111708	6.20598e-06	1.57019e-06	4.37409e-06	1.86927e-07	7.47708e-08	6.6498	5.86328	4.62274	3.80735	3.43162	0	0	0.580266	0.528944	0.380573	0	0.241228	0.435558	0.541695	0.228895	0	0	4.07333	1.58889
TCGA-G2-A2EC	BLCA	3.99873	LumP	0.00177075	0.000799898	0.00037633	0.000594518	1.51457e-05	5.32004e-06	9.57607e-06	5.25436e-08	1.97039e-07	8.06025	6.63923	6.79024	5.81172	5.96621	0	0	0.677349	0.715756	0.596142	0.125606	0.0847116	0.554404	0.659632	0.257354	0.0161202	0.0289323	4.89124	1.52656
TCGA-G2-A2EF	BLCA	4.53711	Ba/Sq	0.000427878	0.000216227	8.7933e-05	0.000123718	8.84288e-06	3.50203e-06	3.83261e-06	9.50403e-07	5.57846e-07	6.96438	5.82237	5.73232	4.38476	4.39338	1.5	2.92193	0.659141	0.738625	0.545644	0.325893	0.369481	0.454364	0.50971	0.109736	0	0	6.75839	2.23321
TCGA-G2-A2EJ	BLCA	4.80364	Ba/Sq	1.45559e-05	8.57871e-06	1.80204e-06	4.17514e-06	2.46194e-06	1.11676e-06	1.24366e-06	5.07616e-08	5.07616e-08	1.5	2.06596	2.16096	3.32486	3.32193	0	0	0.333333	0.703125	0.166667	0.181818	0	0	0.404412	0	0	0	8.23077	2.5554
TCGA-G2-A2EK	BLCA	3.7876	LumP	0.000152747	8.25372e-05	2.61603e-05	4.40498e-05	6.23037e-06	2.07679e-06	3.9957e-06	2.42899e-08	1.33595e-07	6.3938	6.48854	6.29448	4.15239	4.32193	0	0	0.349378	0.580503	0.325839	0.124402	0	0.283192	0.367298	0.0247605	0	0	1.79708	0.441905
TCGA-G2-A2EO	BLCA	3.99385	LumP	0.00174307	0.000767753	0.000479699	0.000495622	1.47001e-05	2.24325e-06	1.22869e-05	3.39886e-08	1.35955e-07	8.06665	6.24206	5.58297	3.8562	4.45689	0	0	0.737044	0.712031	0.546324	0.244009	0.404362	0.601139	0.633533	0.188301	0.0551471	0.0311828	21.3723	7.42014
TCGA-G2-A2ES	BLCA	4.86068	Ba/Sq	4.705e-05	1.74805e-05	1.36642e-05	1.59053e-05	5.22493e-06	1.83129e-06	3.26558e-06	6.4031e-08	6.4031e-08	4.29801	5.43687	4.06004	4.13754	4.20897	0	0	0.487619	0.428581	0.426025	0.232143	0.214286	0.257738	0.297122	0.0551471	0	0	11.0634	4.13109
TCGA-G2-A3IB	BLCA	3.95372	Ba/Sq	8.43574e-07	3.63386e-07	3.76364e-07	1.03825e-07	5.58057e-07	2.33605e-07	2.98495e-07	0	2.59561e-08	0	1	0	1.58496	0	0	0	0	0	NA	0	0	0	0	NA	0	0	2.59387	0.718784
TCGA-G2-A3IE	BLCA	3.40066	LumP	0.000309778	0.000104875	0.000107188	9.77153e-05	2.2305e-06	6.19584e-07	1.52831e-06	5.50741e-08	2.75371e-08	7.20156	6.34037	6.2601	1.92193	1	0	0	0.623254	0.552107	0.413291	0.15	0	0.36833	0.431015	0.0491798	0	0	9.81489	3.37484
TCGA-G2-A3VY	BLCA	3.60401	LumU	3.38808e-05	1.03304e-05	1.09753e-05	1.25751e-05	4.71255e-07	2.85234e-07	1.86022e-07	0	0	3.8495	5.14078	4.64813	0	1	0	0	0.458386	0.375	0.413617	0	0	0.140734	0.240556	0.0730435	0	0	19.2888	5.9768
TCGA-G2-AA3B	BLCA	3.50998	LumP	0.000483646	0.000282645	0.000127961	7.30396e-05	2.80747e-06	8.97935e-07	1.80724e-06	3.40988e-08	6.81976e-08	5.58621	4.51014	4.34912	3.54659	4.1683	0	0	0.803754	0.849281	0.60727	0.0705128	0.153509	0.491459	0.560099	0.272647	0	0	19.387	6.32857
TCGA-G2-AA3C	BLCA	4.08945	Ba/Sq	1.85879e-06	7.14919e-07	5.51509e-07	5.92362e-07	1.5524e-06	4.9023e-07	9.80461e-07	8.1705e-08	0	0	1.58496	1	2.32193	2.23593	0	0	0	0	NA	0	0.171429	0	0	NA	0	0	6.47571	2.34359
TCGA-G2-AA3D	BLCA	2.95567	LumP	3.94154e-05	1.43974e-05	1.13308e-05	1.36871e-05	1.31673e-06	5.02438e-07	7.79645e-07	0	3.46509e-08	1.79248	5.97579	4.82454	3.12193	2.32193	0	0	0.0522876	0.123341	0.25	0.0888889	0	0.27278	0.232206	0	0	0	6.21737	1.58482
TCGA-G2-AA3F	BLCA	3.15424	LumU	5.57357e-05	2.32921e-05	1.17813e-05	2.06623e-05	1.03687e-06	2.25407e-07	7.36331e-07	4.50815e-08	3.00543e-08	4.74509	4.83706	4.44678	2	0	0	0	0.500286	0.484592	0.206865	0	0	0.17655	0.388131	0.192835	0	0	4.06963	1.27996
TCGA-GC-A3BM	BLCA	4.05362	LumP	4.01668e-05	8.41633e-06	1.54891e-05	1.62613e-05	5.52853e-06	7.56698e-07	4.6174e-06	0	1.54428e-07	3.68233	3.35335	1.7867	2.9477	1.25163	0	0	0.794128	0.634473	0.375817	0.0972222	0.333333	0	0.149333	0.0522876	0	0	3.14209	1.3711
TCGA-GC-A3I6	BLCA	4.53086	Ba/Sq	9.82647e-05	2.94703e-05	3.37539e-05	3.50405e-05	4.75279e-06	1.48335e-06	2.89103e-06	2.4218e-07	1.36226e-07	5.25762	5.71907	4.74247	3.0958	2.54952	0	0	0.618366	0.454979	0.324687	0.141414	0.222222	0.293879	0.319759	0.0369231	0	0.190476	4.89718	1.82869
TCGA-GC-A3OO	BLCA	3.63341	Stroma-rich	0.000184572	6.84649e-05	5.70802e-05	5.90269e-05	1.70337e-06	5.04058e-07	1.14717e-06	0	5.21439e-08	6.28155	5.92398	4.49544	1.92193	2.15564	0	0	0.67904	0.533049	0.355375	0.15	0.166667	0.426492	0.392194	0.0730897	0	0	3.20651	1.41548
TCGA-GC-A3RB	BLCA	4.00895	LumP	0.000251393	8.8187e-05	6.2036e-05	0.00010117	9.0917e-06	7.16465e-07	8.26406e-06	2.47057e-08	8.64699e-08	5.6346	5.09166	5.01376	3.75	3.18872	0	1.58496	0.655642	0.71224	0.603242	0.0583333	0.15	0.471949	0.43277	0.203182	0	0	4.03039	1.80465
TCGA-GC-A3RC	BLCA	4.12009	Ba/Sq	0.000735743	0.000284724	0.000153862	0.000297158	9.67419e-06	3.8192e-06	5.3839e-06	2.18721e-07	2.5237e-07	7.39394	5.35687	6.05782	4.60624	4.215	0	0	0.625729	0.753641	0.528251	0.217054	0.251429	0.487812	0.552953	0.115838	0.056696	0.0383333	8.63851	4.02543
TCGA-GC-A3RD	BLCA	3.1431	LumP	4.21156e-05	1.4236e-05	1.20636e-05	1.5816e-05	1.10268e-06	2.3041e-07	7.73519e-07	6.58314e-08	3.29157e-08	4.66365	5.029	4.69944	1	0	0	0	0.373589	0.368606	0.248005	0	0	0.219114	0.245951	0.0583333	0	0	2.13128	0.957534
TCGA-GC-A3WC	BLCA	4.21862	Ba/Sq	0.00180438	0.000867183	0.000335552	0.000601643	1.26294e-05	4.51742e-06	7.30236e-06	2.26681e-07	5.82893e-07	6.59499	4.88562	4.97721	4.75425	4.37792	1.37095	2.5	0.769079	0.844791	0.68944	0.233333	0.354839	0.578254	0.639951	0.298463	0.0536797	0.0600667	3.80013	1.19108
TCGA-GC-A3YS	BLCA	4.51278	Ba/Sq	0.000178781	6.51657e-05	5.50914e-05	5.85238e-05	4.39358e-06	1.30434e-06	2.76315e-06	2.23111e-07	1.02975e-07	5.76875	5.35956	5.16944	3.27761	3	0	0	0.64645	0.617594	0.485707	0.0818182	0	0.342305	0.407775	0.134719	0	0	5.80574	2.20218
TCGA-GC-A4ZW	BLCA	3.53015	LumU	0.000257157	6.23748e-05	9.98748e-05	9.49078e-05	2.41425e-06	7.91558e-07	1.52375e-06	9.89447e-08	0	5.22006	5.75339	3.54068	3.16993	0	0	0	0.79975	0.558036	0.630345	0	0	0.358232	0.345651	0.195025	0	0	18.148	6.11171
TCGA-GC-A6I1	BLCA	4.34664	Ba/Sq	0.0126094	0.00483705	0.00362572	0.00414662	1.77896e-05	4.82976e-06	1.23964e-05	1.44893e-07	4.18579e-07	6.74536	4.83348	4.92664	5.36928	5.97145	1	1.92193	0.908703	0.930599	0.84943	0.18104	0.175534	0.781053	0.770015	0.575235	0.0390795	0	5.68564	2.39547
TCGA-GC-A6I3	BLCA	3.69508	LumU	0.00291013	0.00111954	0.000969232	0.000821357	9.98576e-06	1.80041e-06	8.18536e-06	0	0	7.36858	5.97136	6.26964	2.98423	4.64512	0	0	0.779431	0.815181	0.695829	0.27451	0.25	0.5573	0.590568	0.2473	0	0	5.58506	2.24584
TCGA-GD-A2C5	BLCA	3.50658	LumNS	0.00015425	6.61738e-05	3.10137e-05	5.7063e-05	1.81936e-06	5.35935e-07	1.1988e-06	0	8.46213e-08	5.68526	6.13604	4.82985	2.23593	2	0	0	0.618583	0.514982	0.490874	0.171429	0	0.20474	0.411934	0.0634416	0	0	6.74763	2.32578
TCGA-GD-A3OP	BLCA	3.95392	LumNS	0.000293943	0.000108989	7.4371e-05	0.000110583	4.99269e-06	1.72324e-06	3.06879e-06	3.54091e-08	1.65243e-07	5.79407	4.36382	5.03204	3.71785	4.00813	0	1	0.711149	0.78054	0.65721	0.302469	0.234818	0.42107	0.445192	0.14927	0	0	8.84763	3.22539
TCGA-GD-A3OQ	BLCA	4.10988	Ba/Sq	6.49791e-05	2.45413e-05	1.68792e-05	2.35587e-05	2.40065e-05	4.85105e-07	2.35089e-05	1.24386e-08	0	5.28386	6.29676	5.94697	2	2.58496	0	0	0.285252	0.221763	0.127442	0	0	0.27907	0.374054	0.0227021	0	0	2.93061	0.56818
TCGA-GD-A3OS	BLCA	3.5534	Ba/Sq	0.000152946	5.68084e-05	3.42344e-05	6.1903e-05	3.26094e-06	9.99143e-07	2.16298e-06	4.39184e-08	5.4898e-08	6.25149	5.75275	5.27787	3.70044	3.77356	0	0	0.598047	0.595453	0.459399	0	0	0.316832	0.420543	0.0555011	0	0.0619048	2.52213	0.790064
TCGA-GD-A6C6	BLCA	3.10337	LumP	9.65004e-06	3.31581e-06	3.98491e-06	2.34932e-06	1.04084e-06	0	1.04084e-06	0	0	1	3.93214	3.69474	0	0	0	0	0.253968	0.0497076	0	NA	NA	0.205357	0.0972222	0	NA	NA	6.55464	2.75985
TCGA-GD-A76B	BLCA	3.97509	LumU	0.00226966	0.00123108	0.000308461	0.000730115	1.20968e-05	3.92899e-06	7.87205e-06	2.81648e-08	2.67565e-07	5.04549	3.93027	5.32861	5.26262	4.1088	0	0	0.772646	0.9057	0.828143	0.219886	0.37559	0.556342	0.668431	0.322363	0	0.0302419	5.17028	1.54799
TCGA-GU-A42P	BLCA	3.89782	LumU	5.62752e-06	1.43225e-06	1.4097e-06	2.78557e-06	6.20268e-07	3.04495e-07	3.04495e-07	0	1.12776e-08	0	3.25163	2.25163	0	0	0	0	0.133333	0	NA	0	0	0	0.133333	NA	0	0	6.62012	3.51997
TCGA-GU-A42Q	BLCA	3.62207	Ba/Sq	3.34061e-05	1.3835e-05	7.81206e-06	1.17591e-05	3.68751e-07	5.46298e-08	2.59492e-07	2.73149e-08	2.73149e-08	3.40564	4.03102	3.91576	0	0	0	0	0.504284	0.569384	0.163462	0	NA	0.184637	0.237541	0.0705128	0	NA	4.86462	1.90219
TCGA-GU-A42R	BLCA	3.40108	LumP	8.53956e-06	3.74171e-06	2.73085e-06	2.067e-06	7.84553e-07	1.35788e-07	6.1859e-07	1.50876e-08	1.50876e-08	1.5	4.39644	3.78494	1.58496	1.58496	0	0	0.162465	0.25	0.166667	0	0	0.101961	0.0942857	0	0	0	3.6445	1.90767
TCGA-GU-A762	BLCA	4.71508	Ba/Sq	0.00188862	0.000860591	0.000392146	0.000635878	2.48949e-05	6.29815e-06	1.72964e-05	2.50673e-07	1.04969e-06	5.93475	5.00088	5.9236	5.04955	5.21348	0	2.55666	0.77084	0.829564	0.732553	0.364224	0.481738	0.547546	0.625858	0.324422	0.0501567	0.062639	2.67697	0.912602
TCGA-GU-A763	BLCA	3.43402	LumP	3.27746e-06	1.59289e-06	9.7407e-07	7.10498e-07	6.07361e-07	2.17733e-07	3.78168e-07	1.14596e-08	0	1	2.53051	1.45915	1.5	1	0	0	0.166667	0.468531	0	0.166667	0	0.166667	0.141414	0	0	0	1.75725	0.638999
TCGA-GU-A764	BLCA	4.23399	Ba/Sq	0.00474292	0.00235132	0.0011262	0.0012654	6.87741e-06	1.58602e-06	4.88437e-06	1.96497e-07	2.10533e-07	5.92763	3.58132	4.8109	4.62352	4.04596	0	0	0.882547	0.938489	0.845409	0.0369231	0.2075	0.685743	0.713914	0.44003	0	0.0765217	2.94126	1.15224
TCGA-GU-A766	BLCA	5.66029	Ba/Sq	0.000698553	0.000185417	0.00033636	0.000176775	1.88522e-05	5.45806e-06	1.2061e-05	2.03893e-07	1.12925e-06	5.10195	6.20734	3.65092	5.29472	5.10357	0	2.52164	0.794798	0.630603	0.66852	0.267672	0.316829	0.51843	0.508849	0.195685	0.0188537	0.0203901	4.97196	1.63634
TCGA-GU-A767	BLCA	3.81115	LumP	2.42661e-05	1.46e-05	2.56758e-06	7.0986e-06	2.11448e-06	3.02068e-07	1.77885e-06	0	3.35631e-08	3.29106	2.4594	2.1819	0	0	0	0	0.386364	0.68848	0.559487	0	0	0.222222	0.426316	0.100334	0	0	10.7531	3.36426
TCGA-GU-AATO	BLCA	4.20524	Stroma-rich	0.00324872	0.00125723	0.00107794	0.00091355	4.50425e-06	1.18144e-06	3.24897e-06	7.38401e-08	0	7.83684	5.96052	5.82895	2.52164	3.57782	0	0	0.822103	0.806896	0.634122	0.119048	0.163462	0.592091	0.64141	0.151018	0	0	8.47153	2.7417
TCGA-GU-AATP	BLCA	3.21477	LumU	0.000292297	0.000119682	8.70949e-05	8.55196e-05	3.89339e-06	1.19277e-06	2.58809e-06	4.50103e-08	6.75154e-08	6.00195	5.69397	4.33889	3.27761	3.08506	1	0	0.682331	0.541785	0.368805	0.0818182	0.207692	0.415542	0.474837	0.294965	0	0	8.5858	2.78046
TCGA-GU-AATQ	BLCA	3.94696	Ba/Sq	2.26759e-05	7.55864e-06	6.84363e-06	8.27365e-06	1.6343e-06	4.42623e-07	1.08953e-06	1.02144e-07	0	1.5	4.28039	3.52594	1	0	0	0	0.359914	0.152174	0.166667	0	0	0.0583333	0.0786749	0	0	0	4.46344	1.5402
TCGA-GV-A3JV	BLCA	3.45867	LumNS	0.00133246	0.000350937	0.000536771	0.000444751	8.20223e-06	2.88861e-06	5.00455e-06	1.06986e-07	2.02084e-07	5.93577	5.40557	4.08797	5.04729	4.90326	0	1.45915	0.868274	0.751433	0.773425	0.0739269	0.265873	0.547199	0.596924	0.212106	0	0.0269841	2.95784	1.11673
TCGA-GV-A3JW	BLCA	3.4655	LumP	2.05589e-05	7.40561e-06	6.05467e-06	7.09858e-06	4.42126e-07	1.84219e-07	2.45626e-07	1.22813e-08	0	2.5	5.09446	3.92952	2	0	0	0	0.430519	0.226271	0.166667	0	NA	0.0686813	0.208438	0	0	NA	2.20029	0.669652
TCGA-GV-A3JX	BLCA	3.92408	LumU	0.000188503	7.56232e-05	3.72809e-05	7.55985e-05	7.58947e-06	2.19663e-06	4.70177e-06	2.59153e-07	4.31921e-07	4.92992	5.43674	5.49419	4.23593	3.57177	0	1	0.586847	0.648412	0.675805	0.204082	0.34386	0.313827	0.441318	0.0730947	0	0	7.72053	2.1714
TCGA-GV-A3JZ	BLCA	3.35048	LumU	0.000717422	0.000281831	0.000177359	0.000258232	2.13273e-06	6.43034e-07	1.2432e-06	1.50041e-07	9.64551e-08	8.05802	6.41804	5.78756	3.18083	2.75	0	0	0.69136	0.687581	0.53538	0.192308	0.107143	0.573216	0.588786	0.21577	0	0	12.6374	3.8837
TCGA-GV-A3QF	BLCA	4.03253	LumP	2.07792e-06	5.5944e-07	1.02298e-06	4.95504e-07	1.91808e-07	3.1968e-08	1.43856e-07	0	1.5984e-08	0	1.92193	1	0	1	0	0	0	0.15	0	0	0	0	0	0	0	0	3.58955	1.20632
TCGA-GV-A3QG	BLCA	3.92329	Stroma-rich	0.00367929	0.00139354	0.000864335	0.00142142	4.47534e-05	1.42742e-05	2.91e-05	4.94195e-07	8.84953e-07	8.56236	6.15408	6.02879	7.31357	7.6724	0.811278	3.0958	0.835553	0.849415	0.714265	0.179933	0.153761	0.588865	0.671382	0.181015	0.0217172	0.0256046	2.37185	0.600469
TCGA-GV-A3QH	BLCA	3.69529	LumU	1.4772e-05	4.26409e-06	5.84555e-06	4.66238e-06	5.85726e-07	2.34291e-07	3.04578e-07	1.17145e-08	3.51436e-08	3.75	3.65644	2.83944	0.918296	0	0	0	0.599502	0.41847	0.321875	0.166667	0	0.104167	0.243802	0.0888889	0	0	4.42922	1.4365
TCGA-GV-A3QI	BLCA	4.19305	LumP	1.25791e-06	9.49367e-08	9.84968e-07	1.78006e-07	9.01898e-07	3.32278e-07	4.98417e-07	0	7.12025e-08	0	0	0	0	0.918296	0	0	NA	0	NA	0	0.166667	NA	0	NA	0	0	12.7986	4.868
TCGA-GV-A40E	BLCA	4.69853	Ba/Sq	1.05831e-05	3.65459e-06	3.56323e-06	3.36527e-06	1.22886e-05	7.76601e-07	1.14511e-05	1.52275e-08	4.56824e-08	1.62164	3.85896	3.1187	2.55666	1.96096	0	0	0.476786	0.347687	0.4375	0.301587	0.36	0.0583333	0	0.208333	0.0972222	0	3.90646	1.35877
TCGA-GV-A40G	BLCA	4.06381	LumU	9.58209e-07	1.78866e-07	5.36597e-07	2.42746e-07	1.6609e-07	7.66567e-08	6.38806e-08	2.55522e-08	0	0	0	1.58496	0	0	0	0	0	NA	NA	NA	NA	0	NA	NA	NA	NA	3.98771	1.36804
TCGA-GV-A6ZA	BLCA	3.72355	LumP	0.000480575	0.0001215	0.000155127	0.000203948	4.62939e-06	1.50922e-06	2.78103e-06	1.01745e-07	2.37405e-07	3.51465	4.81265	3.00216	4.00489	3.54659	0	0	0.832002	0.729308	0.765946	0.166667	0	0.505964	0.452649	0.359562	0	0.0705128	8.74609	2.55752
TCGA-H4-A2HO	BLCA	3.63038	LumU	0.000158464	5.70565e-05	4.94295e-05	5.19776e-05	7.04168e-06	1.8422e-06	5.13061e-06	1.72168e-08	5.16505e-08	5.62432	6.3522	6.05155	4.20184	4.40386	0	0	0.38121	0.364348	0.256396	0.085213	0.103636	0.318209	0.381881	0.0412179	0	0	2.29098	1.0023
TCGA-H4-A2HQ	BLCA	3.08882	LumP	0.000289541	6.65032e-05	0.000112081	0.000110956	4.68545e-06	6.7175e-07	3.99691e-06	0	1.67937e-08	6.28342	5.32876	4.13191	0	1	0	0	0.745297	0.634953	0.510748	0	0	0.521013	0.406346	0.157017	0	0	11.0436	4.03683
TCGA-HQ-A2OE	BLCA	3.69291	LumP	0.000366811	0.000149827	7.74449e-05	0.000139539	2.08132e-06	6.54387e-07	1.32695e-06	4.54436e-08	5.45323e-08	7.81659	7.28906	7.02222	3.85217	3.4183	0	0	0.441078	0.445926	0.420848	0.101961	0.0757576	0.472139	0.57603	0.0721154	0	0	4.11206	1.27723
TCGA-HQ-A2OF	BLCA	NA	LumU	2.99927e-06	7.24542e-07	1.21319e-06	1.06154e-06	3.87546e-07	1.68498e-07	1.85348e-07	0	3.36996e-08	2.32193	2.15564	2.15564	1	0	0	0	0.208333	0.208333	0	0	NA	0.133333	0.133333	0	0	NA	2.91516	1.36041
TCGA-HQ-A5ND	BLCA	5.0584	Ba/Sq	1.94761e-06	9.64871e-07	3.75228e-07	6.07512e-07	1.35797e-06	4.10964e-07	8.57663e-07	0	8.93399e-08	0	2.32193	0.811278	2.23593	0.811278	0	0	0.166667	0.3	NA	0.171429	0.25	0.166667	0	NA	0	0	2.24053	1.00982
TCGA-HQ-A5NE	BLCA	5.38821	Ba/Sq	0.000123153	3.92886e-05	3.71222e-05	4.67424e-05	7.38038e-06	5.14056e-07	6.75617e-06	0	1.10155e-07	4.87398	5.05382	4.89017	2.25163	2	0	0	0.61919	0.616071	0.462645	0.133333	0	0.251403	0.366684	0.116059	0	0	9.25355	3.40162
TCGA-K4-A3WS	BLCA	3.84356	Stroma-rich	0.000913162	0.00030342	0.000290146	0.000319596	9.18849e-06	2.76822e-06	5.95334e-06	3.66872e-07	1.00056e-07	7.03705	5.63812	5.6553	4.05366	3.85217	0	0	0.746297	0.756518	0.586143	0.114545	0.101961	0.498444	0.515958	0.210491	0.04329	0	7.26684	2.07624
TCGA-K4-A4AC	BLCA	4.22793	Ba/Sq	5.56177e-05	1.78345e-05	2.04186e-05	1.73646e-05	2.9561e-06	9.78841e-07	1.80107e-06	3.91536e-08	1.37038e-07	4.77618	5.17176	4.46998	2.58496	2.75	0	0	0.445091	0.445127	0.428322	0	0.107143	0.28425	0.192982	0.04329	0	0	3.85929	1.51156
TCGA-K4-A54R	BLCA	4.83126	LumP	8.89094e-05	2.75586e-05	2.97677e-05	3.15831e-05	1.2467e-05	2.73399e-06	8.09262e-06	1.15921e-06	4.81183e-07	4.57265	5.02185	4.47129	4.10007	4.57247	1.29879	0.811278	0.51776	0.482998	0.353354	0.207692	0.190045	0.421988	0.249667	0.13986	0	0	24.0059	8.47971
TCGA-K4-A5RH	BLCA	4.89966	Ba/Sq	0.000891957	0.000281786	0.000282651	0.00032752	3.65699e-05	1.15644e-05	2.2816e-05	1.242e-06	9.47599e-07	7.32293	5.19251	5.14404	5.47287	6.24028	1.61265	3.36804	0.834359	0.756869	0.627166	0.551383	0.541433	0.598108	0.607036	0.234146	0.080803	0.0438294	4.65276	1.41852
TCGA-K4-A5RI	BLCA	4.79799	Ba/Sq	1.09288e-05	4.38143e-06	2.52966e-06	4.01769e-06	1.70297e-06	5.78679e-07	6.28281e-07	4.29876e-07	6.61348e-08	2.12809	4.84518	3.24022	2.23593	1	0	0	0.123077	0.195946	0.228571	0.171429	0	0.125874	0.0999181	0	0	0	3.37748	1.33396
TCGA-K4-A5RJ	BLCA	4.73755	Ba/Sq	8.07863e-05	3.03183e-05	2.07468e-05	2.97212e-05	3.09496e-05	9.16204e-06	1.96719e-05	1.21137e-06	9.04261e-07	5.24017	6.11054	5.33392	5.69007	5.86416	2.32193	3.32193	0.382101	0.356877	0.2	0.337789	0.347882	0.280548	0.313058	0.0756522	0.0497076	0.0437613	8.59115	3.1189
TCGA-K4-A6FZ	BLCA	4.47278	Ba/Sq	0.000297871	0.000130195	5.94821e-05	0.000108194	3.98476e-06	9.86327e-07	2.81432e-06	3.94531e-08	1.44661e-07	6.43921	5.37868	5.36074	3.79465	3.52214	0	0	0.592463	0.704006	0.574179	0.0522876	0.339869	0.47565	0.540259	0.228578	0.101961	0	9.90915	2.99579
TCGA-K4-A6MB	BLCA	3.22891	LumU	1.22797e-05	3.71278e-06	3.58903e-06	4.97788e-06	1.87014e-06	5.08789e-07	1.30635e-06	0	5.50042e-08	3.45943	4.43807	3.68188	2.72548	3	0	0	0.0928793	0.0864055	0	0.15873	0	0.138655	0.139752	0	0	0	8.44478	3.3421
TCGA-K4-A83P	BLCA	3.36009	Stroma-rich	0.00855017	0.00387564	0.00148984	0.00318468	3.3208e-05	7.59428e-06	2.49604e-05	2.17757e-07	4.35514e-07	7.39762	4.54812	6.27825	6.61447	6.82119	1.58496	0	0.80623	0.882983	0.742877	0.0623314	0.0827007	0.703952	0.750602	0.358258	0	0.00787302	6.17697	2.14599
TCGA-K4-AAQO	BLCA	3.35565	Stroma-rich	0.000629057	0.000231574	0.000165475	0.000232008	7.91453e-06	2.80265e-06	4.87503e-06	9.86849e-08	1.38159e-07	6.86337	5.82066	4.96419	4.77356	4.65108	0	0	0.694753	0.663186	0.499342	0.0619048	0.0915119	0.520838	0.545624	0.23728	0	0	6.65192	1.90907
TCGA-KQ-A41N	BLCA	3.08402	LumP	1.7591e-05	7.09093e-06	4.5341e-06	5.96592e-06	1.17614e-06	8.52275e-08	1.09091e-06	0	0	3.16993	4.76972	3.85123	0	0	0	0	0.208333	0.176245	0	0	0	0.0522876	0.208754	0	0	0	7.17038	2.08478
TCGA-KQ-A41O	BLCA	4.4046	LumP	6.1093e-07	1.0861e-07	3.12253e-07	1.90067e-07	7.46692e-07	8.14573e-08	6.24506e-07	0	4.07287e-08	0	0	0	0	0	0	0	NA	0	NA	NA	NA	NA	0	NA	NA	NA	6.05871	2.31226
TCGA-KQ-A41P	BLCA	3.0501	LumP	0.000170093	5.46017e-05	5.954e-05	5.59515e-05	4.65851e-06	9.38286e-07	3.72022e-06	0	0	6.4931	5.98212	6.21515	3.27761	2.25163	0	0	0.475799	0.482741	0.335874	0.0818182	0.133333	0.355289	0.382958	0.0816817	0	0	8.08335	2.95585
TCGA-KQ-A41Q	BLCA	3.58091	LumU	7.8899e-06	2.87543e-06	2.87543e-06	2.13904e-06	4.20795e-07	1.22732e-07	2.2793e-07	1.75331e-08	5.25993e-08	0	2.11811	1.21003	0	0	0	0	0.590909	0.556818	0	0	0	0.133333	0.141414	0	0	0	3.98834	1.66954
TCGA-KQ-A41R	BLCA	3.5152	LumP	2.89069e-06	6.11897e-07	1.30819e-06	9.70596e-07	7.17397e-07	1.055e-07	6.11897e-07	0	0	0	1	2.52164	0	0	0	0	0.119048	0	NA	NA	0	0	0	NA	NA	0	19.0409	7.90656
TCGA-KQ-A41S	BLCA	4.38389	LumU	3.02635e-05	1.19473e-05	5.2686e-06	1.30475e-05	2.09195e-06	7.28307e-07	1.23967e-06	0	1.23967e-07	4.78313	5.01027	4.20307	2.32193	2.32193	0	0	0.261176	0.263234	0.206061	0	0	0.230179	0.336842	0.212567	0	0	5.87835	2.18938
TCGA-LC-A66R	BLCA	4.3343	Ba/Sq	0.00999804	0.00419171	0.00192458	0.00388175	1.38078e-05	3.96777e-06	8.57038e-06	3.96777e-07	8.72909e-07	9.93003	6.61761	6.08867	4.69613	4.52164	1	2	0.762326	0.77199	0.582119	0.109916	0.119048	0.698136	0.758894	0.314789	0	0	3.37663	1.11601
TCGA-LT-A5Z6	BLCA	3.35495	LumU	0.000928844	0.00039126	0.000187889	0.000349695	5.41192e-06	1.76716e-06	3.29501e-06	1.65671e-07	1.84079e-07	7.41338	5.62021	6.61512	3.69012	4.01137	0	1	0.542082	0.64618	0.372264	0.101961	0.119048	0.467579	0.626592	0.279304	0.0619048	0	12.7027	5.38548
TCGA-LT-A8JT	BLCA	3.38844	LumP	0.000345091	0.000123394	8.99057e-05	0.000131791	4.55402e-06	1.20377e-06	3.30674e-06	1.45033e-08	2.90065e-08	6.81115	5.43914	5.48511	3.45656	2.58496	0	0	0.64209	0.642765	0.504636	0.172222	0	0.41927	0.526842	0.140718	0	0	1.98607	0.77581
TCGA-MV-A51V	BLCA	4.00585	LumU	4.56033e-05	1.5373e-05	1.43415e-05	1.58887e-05	7.53773e-07	1.19017e-07	5.95084e-07	0	3.96723e-08	2.25921	3.80604	2.442	0	0	0	0	0.746207	0.586911	0.621528	0	0	0.136574	0.105363	0	0	0	40.5864	11.7793
TCGA-PQ-A6FI	BLCA	4.59659	Ba/Sq	0.000121531	5.62153e-05	2.74135e-05	3.79018e-05	2.4864e-06	8.07764e-07	1.52718e-06	1.26213e-08	1.38834e-07	5.52635	4.90281	5.20351	3.24022	3.63041	0	0	0.544231	0.661472	0.394875	0.166667	0.241497	0.313077	0.350939	0.0944852	0	0	3.97883	1.12445
TCGA-PQ-A6FN	BLCA	3.5345	Ba/Sq	0.000930269	0.000400731	0.000203426	0.000326113	2.63966e-06	6.88606e-07	1.81716e-06	0	1.33896e-07	8.36459	7.10149	7.07079	1.5	1.58496	0	0	0.448971	0.480079	0.302465	0.166667	0	0.496947	0.606633	0.200705	0	0	2.0583	0.695765
TCGA-R3-A69X	BLCA	4.53009	Stroma-rich	0.000585792	0.000232744	0.000118405	0.000234643	1.37665e-05	4.31676e-06	9.07304e-06	4.70919e-08	3.29643e-07	7.35406	5.71705	5.37307	5.16397	4.72005	1	0	0.740879	0.727588	0.570101	0.133918	0	0.384472	0.503901	0.142029	0	0.063857	5.48416	1.81843
TCGA-S5-A6DX	BLCA	3.445	LumNS	0.00174096	0.000769079	0.00054566	0.000426223	7.72808e-06	1.31377e-06	6.27906e-06	0	1.35241e-07	7.31844	6.49587	6.2279	2.23593	3.76718	0	0	0.636954	0.645712	0.51788	0.171429	0.245192	0.541	0.625926	0.222289	0	0.0583333	16.4031	5.82593
TCGA-S5-AA26	BLCA	3.32503	LumP	6.20983e-06	3.0512e-06	1.74047e-06	1.41816e-06	1.07437e-06	8.59492e-08	9.66929e-07	2.14873e-08	0	0	3.25	2.25163	0	1	0	0	0.133333	0.21875	NA	NA	0	0	0.0757576	NA	NA	0	6.21681	1.71188
TCGA-SY-A9G0	BLCA	2.89578	Stroma-rich	0.000932778	0.000314925	0.000297713	0.00032014	6.24377e-06	1.96433e-06	4.16252e-06	4.67698e-08	7.01548e-08	5.43553	3.78581	3.48696	4.08878	3.9477	0	0	0.863177	0.821559	0.723646	0.157005	0.0522876	0.366386	0.431164	0.0815825	0	0.0551471	1.1505	0.333039
TCGA-SY-A9G5	BLCA	3.73092	Ba/Sq	0.000808014	0.000318642	0.000220317	0.000269054	2.29865e-05	3.74248e-06	1.60119e-05	2.63675e-06	5.95394e-07	7.71712	6.36348	5.71953	4.52164	4.72593	1.81128	1.58496	0.645047	0.601148	0.401946	0.119048	0.299383	0.485432	0.587545	0.171205	0	0	26.4404	8.37776
TCGA-UY-A78K	BLCA	3.57427	LumU	0.00309974	0.00137799	0.000739056	0.000982696	2.32868e-05	5.82544e-06	1.66569e-05	4.32066e-07	3.7247e-07	9.81033	7.15824	7.3582	6.2356	6.33444	0	1.58496	0.51734	0.558794	0.374798	0.0361223	0.061029	0.709712	0.778311	0.220496	0.0124959	0.032532	21.409	6.14545
TCGA-UY-A78L	BLCA	4.63024	Ba/Sq	9.8471e-05	3.58825e-05	2.88678e-05	3.37207e-05	1.32354e-06	5.14708e-07	7.79415e-07	0	2.94119e-08	5.43745	5.58413	4.7213	1	2	0	0	0.623255	0.494987	0.398235	0	0	0.266414	0.339394	0.0151442	0	0	5.18294	2.0792
TCGA-UY-A78M	BLCA	2.77367	LumP	0.00031202	0.000101527	0.000120335	9.01577e-05	3.39982e-06	2.18337e-07	3.18149e-06	0	0	6.24045	6.0247	5.72254	0	0	0	0	0.678665	0.636183	0.511834	NA	0	0.343786	0.410792	0.166485	NA	0	4.10637	1.37857
TCGA-UY-A78N	BLCA	3.56343	LumP	4.211e-06	1.67082e-06	1.50781e-06	1.03237e-06	1.03237e-06	3.12429e-07	6.92778e-07	2.71677e-08	0	1	3.00217	2.12809	0	1.58496	0	0	0.228571	0.148148	0	0	0	0	0.251852	0	0	0	6.68182	2.31054
TCGA-UY-A78O	BLCA	2.49571	LumP	0.000847173	0.000318055	0.000282672	0.000246446	1.64973e-06	3.95249e-07	1.25449e-06	0	0	7.79295	6.52718	6.34615	0	2.32193	0	0	0.661811	0.630345	0.418987	NA	0	0.54221	0.553561	0.186475	NA	0	4.9491	1.53905
TCGA-UY-A78P	BLCA	3.93106	Ba/Sq	0.00087366	0.000468128	0.000100165	0.000305366	9.13733e-06	3.04002e-06	5.89003e-06	1.2091e-07	8.63641e-08	6.86209	6.11895	4.82656	4.69305	4.26335	0	1	0.713173	0.772071	0.639799	0.282004	0.234519	0.412991	0.553689	0.236064	0.0293561	0	7.1909	2.66216
TCGA-UY-A8OB	BLCA	4.90788	Ba/Sq	9.37603e-06	3.9633e-06	2.76299e-06	2.64975e-06	2.6271e-06	7.0207e-07	1.81179e-06	0	1.13237e-07	0	4.44022	3.1899	1.25163	1.92193	0	1.5	0.112821	0.0321839	0	0.25	0.466667	0.161538	0.152924	0	0	0	9.24748	2.23429
TCGA-UY-A8OC	BLCA	3.13115	Ba/Sq	0.000410199	0.000166426	0.000109596	0.000134177	6.66551e-06	5.77935e-07	6.01052e-06	1.92645e-08	5.77935e-08	6.05318	6.08522	5.34009	1.58496	1.5	0	0	0.649292	0.526396	0.495151	0	0	0.453513	0.582238	0.148665	0	0.166667	2.59324	0.885497
TCGA-UY-A8OD	BLCA	4.05735	Stroma-rich	0.000611907	0.000231905	0.000162071	0.000217931	1.83729e-05	2.66761e-06	1.55817e-05	7.06652e-08	5.29989e-08	7.23498	6.48447	5.65783	4.14266	4.34965	0	0	0.681592	0.56608	0.49133	0.0497076	0.0786749	0.485878	0.581942	0.0670657	0	0	2.56718	0.916852
TCGA-UY-A9PA	BLCA	4.62407	LumP	4.71421e-06	1.71234e-06	1.35296e-06	1.64892e-06	7.65266e-06	1.67006e-06	5.53867e-06	1.4798e-07	2.95959e-07	0	3.52164	2.25163	3.2869	3.39275	0	0	0.133333	0.119048	0	0.259804	0.125874	0	0	0	0	0	4.0782	1.555
TCGA-UY-A9PB	BLCA	4.29897	Ba/Sq	0.00596835	0.00219291	0.00170065	0.00207479	1.54098e-05	5.75349e-06	9.2349e-06	1.46586e-07	2.74848e-07	7.30978	4.63643	5.06139	5.45615	5.07217	0	0	0.910224	0.906415	0.808408	0.225275	0.226912	0.626854	0.646125	0.281604	0.0188537	0	13.6497	5.59755
TCGA-UY-A9PD	BLCA	3.10787	LumU	0.00251179	0.0012763	0.000362637	0.000872849	1.07162e-06	3.0958e-07	7.3823e-07	2.38139e-08	0	4.66353	3.97904	3.12201	0	2.58496	0	0	0.873204	0.895203	0.82393	0	0	0.510188	0.626237	0.415453	0	0	7.59374	2.65178
TCGA-UY-A9PE	BLCA	2.633	LumU	0.00098744	0.000478997	0.000193432	0.000315011	7.94072e-07	2.78998e-07	5.15074e-07	0	0	6.79315	5.6268	5.59919	0	0	0	0	0.730043	0.78187	0.669028	NA	0	0.375396	0.518657	0.123356	NA	0	5.64435	1.6813
TCGA-UY-A9PF	BLCA	3.21011	LumP	0.000117424	4.93832e-05	2.83662e-05	3.96747e-05	3.4712e-06	7.32206e-07	2.57628e-06	1.08475e-07	5.42374e-08	5.05881	5.64695	5.6472	2.58496	2.75	0	0	0.285305	0.436057	0.0522876	0	0.107143	0.268264	0.365303	0	0	0	11.5967	4.69893
TCGA-UY-A9PH	BLCA	4.23503	LumP	0.00268704	0.00123396	0.000577524	0.000875558	1.3802e-05	3.74024e-06	9.58765e-06	1.84378e-07	2.89737e-07	7.58272	5.89866	5.57365	4.24301	3.93947	0	1	0.748369	0.771507	0.582219	0.28323	0.237778	0.534602	0.629292	0.240976	0	0	9.09609	3.83463
TCGA-XF-A8HB	BLCA	3.80214	LumP	1.13145e-05	4.17622e-06	2.7886e-06	4.34967e-06	3.20221e-07	8.00554e-08	2.13481e-07	1.33426e-08	1.33426e-08	1.58496	4.90012	3.74899	0	1	0	0	0.222222	0.0462789	0	0	0	0	0.140224	0	0	0	2.05624	0.460352
TCGA-XF-A8HC	BLCA	3.68833	LumU	4.68495e-06	1.83324e-06	1.67029e-06	1.18142e-06	2.24063e-07	1.22216e-07	1.01847e-07	0	0	0	2.72548	2.41938	0	0	0	0	0.240741	0.0972222	0	NA	NA	0	0.107143	0	NA	NA	3.44648	1.76981
TCGA-XF-A8HD	BLCA	4.04141	Ba/Sq	0.000669792	0.000192855	0.000267535	0.000209402	1.29667e-05	4.59429e-06	7.76685e-06	3.02775e-07	3.02775e-07	8.15243	6.18664	7.08749	4.61855	4.26271	0.811278	0	0.554384	0.616018	0.362312	0.446834	0.524057	0.553506	0.550315	0.162656	0.0834688	0.0888889	12.2056	4.37394
TCGA-XF-A8HE	BLCA	4.52105	Ba/Sq	0.000467486	0.000135081	0.000165088	0.000167317	8.76193e-06	2.94922e-06	5.34975e-06	6.85866e-08	3.94373e-07	6.84165	5.88805	4.57419	5.00766	4.30423	0	1.58496	0.742762	0.668824	0.578276	0.143522	0.229167	0.528914	0.441931	0.132884	0.0277311	0	10.5902	3.66006
TCGA-XF-A8HF	BLCA	3.56551	LumNS	0.000433832	0.000273641	3.77224e-05	0.000122469	1.77732e-06	4.81704e-07	1.16273e-06	6.64419e-08	6.64419e-08	4.38259	2.80659	3.13382	1.5	2.58496	0	1	0.754557	0.918331	0.73706	0.166667	0	0.416762	0.64773	0.288364	0	0	4.22806	1.26842
TCGA-XF-A8HH	BLCA	3.21355	LumNS	0.000214944	8.358e-05	4.71087e-05	8.42554e-05	2.3076e-06	1.12566e-06	1.14442e-06	1.87609e-08	1.87609e-08	5.49475	5.18834	5.7094	3	0.918296	0	0	0.520071	0.636964	0.538602	0	0.166667	0.351916	0.422578	0.0665824	0	0	2.29413	1.43766
TCGA-XF-A8HI	BLCA	3.65481	LumP	0.000445857	0.000135437	0.000143396	0.000167024	2.3522e-06	7.78171e-07	1.57403e-06	0	0	5.7434	4.90787	3.2326	3.16993	3	0	0	0.87277	0.788829	0.701568	0	0	0.403148	0.313656	0.149461	0	0	1.85142	1.03194
TCGA-XF-A9SH	BLCA	2.9321	LumP	0.000215163	9.00267e-05	4.66969e-05	7.84396e-05	1.27714e-06	4.64414e-07	8.12725e-07	0	0	6.67545	6.04016	5.4318	2.58496	1.58496	0	0	0.577965	0.50029	0.263308	0	0	0.283342	0.423997	0.0297112	0	0	1.08914	0.466773
TCGA-XF-A9SI	BLCA	4.27659	Stroma-rich	0.00384554	0.00167319	0.000765065	0.00140729	4.55593e-05	1.49762e-05	2.77717e-05	1.20747e-06	1.60395e-06	7.14256	4.91199	4.83969	7.11202	7.01151	1	3.70044	0.85799	0.885973	0.747916	0.144028	0.238994	0.588013	0.665074	0.409825	0.0128161	0.0186663	9.11703	3.07967
TCGA-XF-A9SJ	BLCA	4.0832	Ba/Sq	0.00137035	0.000476275	0.000439986	0.000454093	1.12275e-05	2.2054e-06	8.65756e-06	2.00491e-07	1.64038e-07	8.02909	6.51766	6.03835	3.74424	4.15777	0	0	0.726985	0.672064	0.530438	0.217262	0.280112	0.575087	0.621226	0.0662899	0	0	7.21928	2.78146
TCGA-XF-A9SK	BLCA	3.88318	Stroma-rich	0.000865591	0.000282133	0.000278116	0.000305341	5.8639e-06	1.98002e-06	3.69349e-06	9.51931e-08	9.51931e-08	7.03922	5.64898	6.33384	4.42325	3.89241	0	0	0.597705	0.628233	0.525407	0.127976	0.141447	0.538612	0.598444	0.139122	0	0	3.96455	1.05308
TCGA-XF-A9SL	BLCA	3.04757	Stroma-rich	0.000608432	0.000248686	0.000144751	0.000214995	2.34204e-05	7.83641e-06	1.52463e-05	7.10785e-08	2.66544e-07	8.05226	6.62952	6.945	6.55478	6.24946	0	0	0.502258	0.582128	0.371154	0.0551471	0.0659341	0.496638	0.579375	0.064911	0	0	2.17517	0.574003
TCGA-XF-A9SM	BLCA	4.7053	Ba/Sq	0.00147739	0.000561575	0.000414417	0.000501401	2.7264e-05	9.49709e-06	1.66907e-05	3.20975e-07	7.55236e-07	6.22772	4.62366	4.56478	6.29136	6.26876	0	1	0.864986	0.854655	0.756053	0.150418	0.134588	0.557718	0.554969	0.295845	0.0214841	0.0229624	6.10033	2.26404
TCGA-XF-A9SP	BLCA	2.91377	Stroma-rich	0.00282529	0.000703737	0.00127557	0.000845983	7.81447e-06	1.32129e-06	6.0968e-06	1.88755e-07	2.07631e-07	5.78363	6.00924	3.1753	3.54659	4.30351	0	0.811278	0.926595	0.794171	0.802175	0.0705128	0.115079	0.540159	0.555324	0.168119	0	0	8.07261	3.26674
TCGA-XF-A9ST	BLCA	4.33542	Ba/Sq	0.000105298	3.59936e-05	3.15769e-05	3.77272e-05	2.88939e-07	4.1277e-08	2.47662e-07	0	0	5.79964	5.54052	5.33048	0	1.58496	0	0	0.425614	0.524617	0.282809	0	0	0.339626	0.30726	0.069707	0	0	15.8652	5.05989
TCGA-XF-A9SU	BLCA	3.281	Stroma-rich	0.00201519	0.000951407	0.000479809	0.000583978	1.37805e-05	1.32082e-06	1.23276e-05	6.60409e-08	6.60409e-08	6.94437	5.86917	5.88842	3.57782	3.17023	0	0	0.77481	0.826157	0.709958	0.163462	0.421252	0.481008	0.51882	0.085532	0	0	1.51027	0.241643
TCGA-XF-A9SV	BLCA	3.84835	LumNS	0.000382216	0.000217329	4.5852e-05	0.000119035	1.2833e-06	4.16206e-07	8.32412e-07	0	3.46838e-08	5.49498	3.43219	5.60731	1	1.58496	0	0	0.479089	0.805495	0.489202	0	0	0.239582	0.37286	0.04329	0	0	1.76565	0.770467
TCGA-XF-A9SW	BLCA	3.37583	Stroma-rich	0.000652648	0.000354847	0.000129207	0.000168595	3.8117e-06	1.14025e-06	2.67145e-06	0	0	6.69203	5.76944	5.22838	2.32193	2.25163	0	0	0.663078	0.688186	0.414004	0	0.133333	0.322324	0.467829	0.140579	0	0	1.1596	0.658154
TCGA-XF-A9SX	BLCA	4.91499	Ba/Sq	0.000589354	0.000209599	0.000202416	0.000177339	1.89902e-05	4.35801e-06	1.42183e-05	1.46079e-07	2.67811e-07	6.48864	5.89435	5.49251	5.12964	5.16397	0	0	0.721868	0.568893	0.495081	0.123193	0.133918	0.458624	0.54576	0.113659	0	0	2.86346	0.7234
TCGA-XF-A9SY	BLCA	4.73614	Ba/Sq	0.00456883	0.00186866	0.00115195	0.00154823	1.46255e-05	4.4029e-06	9.28532e-06	4.57727e-07	4.79524e-07	8.86039	6.71747	6.15608	5.19114	4.93399	0	1.58496	0.791052	0.77368	0.631907	0.162755	0.187013	0.61391	0.658083	0.204063	0	0	11.3295	3.95582
TCGA-XF-A9SZ	BLCA	3.26265	LumNS	0.000197672	7.86852e-05	4.94497e-05	6.95373e-05	2.424e-06	6.32349e-07	1.7495e-06	0	4.21566e-08	5.42789	4.00732	4.26626	2.80735	3.0958	0	0	0.705638	0.68601	0.490875	0	0.141414	0.290568	0.417603	0.135648	0	0	5.81659	1.60884
TCGA-XF-A9T0	BLCA	2.82243	LumU	0.0031655	0.0013613	0.000739869	0.00106433	4.39827e-06	1.63526e-06	2.70663e-06	1.8796e-08	3.75921e-08	6.60767	5.18043	5.27606	3.25163	3.96982	0	0	0.839933	0.867077	0.768284	0.0757576	0.0551471	0.53629	0.615477	0.206824	0.0818182	0	19.9383	8.57596
TCGA-XF-A9T2	BLCA	4.05309	Ba/Sq	2.70199e-05	1.08017e-05	6.57494e-06	9.64325e-06	2.91176e-06	1.03321e-06	6.57494e-07	1.09582e-06	1.25237e-07	1.77095	4.2141	4.42325	0	1	0	0	0.1	0.363725	0.333333	0	0	0.0730435	0.157563	0.133333	0	0	2.36787	0.852432
TCGA-XF-A9T3	BLCA	4.13236	Ba/Sq	0.000757553	0.000349144	0.000152826	0.000255584	1.43586e-05	2.33068e-06	1.14037e-05	3.74573e-07	2.49715e-07	6.34145	5.31515	5.865	3.12193	2	0	0	0.546982	0.660429	0.429085	0.0888889	0	0.386307	0.50674	0.0373729	0	0	10.6934	4.34716
TCGA-XF-A9T4	BLCA	4.64742	Ba/Sq	0.000141562	4.33657e-05	4.27076e-05	5.5489e-05	9.15086e-06	7.43109e-07	8.32282e-06	6.36951e-08	2.12317e-08	5.57323	5.42348	4.66398	2.6757	3.45282	0	0	0.71761	0.661656	0.627972	0.320856	0.197917	0.368122	0.391032	0.0705344	0.0818182	0	0.978825	0.275295
TCGA-XF-A9T5	BLCA	4.18948	Ba/Sq	0.00383111	0.00159011	0.000991014	0.00124999	1.74357e-05	5.84952e-06	1.10407e-05	1.5047e-07	3.94984e-07	7.38618	5.72143	5.67742	5.36352	5.72309	0	1.58496	0.820834	0.842717	0.686127	0.283258	0.190496	0.629775	0.664392	0.331882	0.0185051	0.0316755	19.1312	6.26878
TCGA-XF-A9T6	BLCA	3.77557	Ba/Sq	9.81475e-06	4.17566e-06	2.80979e-06	2.8293e-06	3.04394e-06	6.24398e-07	2.40003e-06	1.95124e-08	0	1	3.96848	3.67327	2.58496	3	0	0	0.15	0.332924	0	0	0	0.18125	0.0863636	0	0	0	8.96545	2.92422
TCGA-XF-A9T8	BLCA	4.6747	Ba/Sq	0.000299156	0.000114679	6.89017e-05	0.000115576	1.22637e-05	4.79458e-06	6.53955e-06	5.05551e-07	4.24011e-07	5.9199	5.53522	4.50105	4.77539	4.83709	0	2.40564	0.719244	0.696302	0.564115	0.378205	0.378571	0.396674	0.460198	0.130722	0.0705128	0.0452381	18.9524	6.69841
TCGA-XF-AAME	BLCA	3.752	Ba/Sq	0.00398286	0.00161506	0.00100235	0.00136545	2.03933e-05	7.19764e-06	1.24996e-05	2.51769e-07	4.44299e-07	8.58867	6.62597	6.62623	6.09524	6.15188	0	1.79248	0.813704	0.83586	0.698888	0.0806504	0.0489451	0.552062	0.631495	0.183053	0.0259361	0.0131532	0.410711	0.0631863
TCGA-XF-AAMG	BLCA	3.68796	LumU	6.00318e-05	2.61607e-05	1.3475e-05	2.03961e-05	2.99241e-06	8.26126e-07	2.11121e-06	0	5.50751e-08	4.01196	4.23233	4.28479	3.12193	2.80735	0	0	0.395675	0.678876	0.527778	0.0888889	0	0.327684	0.21473	0.0522876	0	0	27.397	8.93938
TCGA-XF-AAMH	BLCA	3.17419	Ba/Sq	2.48213e-05	9.79624e-06	7.9508e-06	7.07421e-06	6.61285e-07	7.68936e-08	3.99847e-07	1.69166e-07	1.53787e-08	2.9477	4.46757	4.40237	0	0	0	0	0.261808	0.340307	0.0972222	NA	0	0.288903	0.271889	0	NA	0	1.67751	0.727974
TCGA-XF-AAMJ	BLCA	3.3983	Stroma-rich	0.00195649	0.000885247	0.000451883	0.000619358	3.51922e-06	1.24795e-06	2.19639e-06	4.99181e-08	2.4959e-08	7.6352	5.81317	5.97136	2.58496	3.32193	0	0	0.761289	0.789227	0.583435	0	0	0.474193	0.567308	0.112504	0	0	1.04427	0.3916
TCGA-XF-AAML	BLCA	4.67262	LumU	0.00014045	3.97896e-05	5.29182e-05	4.77425e-05	4.56975e-06	1.66632e-06	2.90343e-06	0	0	4.70721	4.99435	4.48648	2.84535	2.84535	0	0	0.681159	0.600645	0.483081	0.141414	0.141414	0.254181	0.207716	0.12018	0.0972222	0.0972222	13.4857	4.95655
TCGA-XF-AAMQ	BLCA	3.82641	LumP	0.00182468	0.000685262	0.000468057	0.000671362	1.59661e-05	3.88309e-06	1.12672e-05	4.44077e-07	3.71785e-07	8.53157	6.05884	6.36267	6.09753	5.70272	1.58496	1.37095	0.767425	0.770541	0.653865	0.19967	0.358618	0.607915	0.661545	0.184408	0	0.0246589	5.14416	2.28629
TCGA-XF-AAMR	BLCA	3.72226	Stroma-rich	0.000106099	4.07724e-05	3.06875e-05	3.46396e-05	1.8973e-06	6.21938e-07	1.07068e-06	1.41707e-07	6.29811e-08	7.11799	5.85841	5.77045	3.16993	3.54659	0	0	0.460148	0.507374	0.286894	0	0	0.477459	0.50922	0.170574	0	0.0705128	2.59137	0.956338
TCGA-XF-AAMW	BLCA	4.58421	Ba/Sq	0.000471068	0.000185864	0.000122761	0.000162443	2.8871e-06	1.17841e-06	1.64977e-06	5.89204e-08	0	6.64495	6.3683	5.04691	2.25163	2	0	0	0.656323	0.581594	0.463326	0	0	0.315569	0.403893	0.084028	0.133333	0	0.716907	0.342868
TCGA-XF-AAMX	BLCA	3.11801	LumU	0.000396097	0.000126893	0.000120485	0.000148718	1.61739e-06	6.55145e-07	9.21298e-07	4.09466e-08	0	5.0361	3.51079	3.21039	2.80735	3.32193	0	0	0.834684	0.803064	0.660358	0	0	0.420595	0.380316	0.293267	0	0	9.16061	2.98992
TCGA-XF-AAMY	BLCA	3.31306	LumNS	0.000237165	8.33091e-05	6.23819e-05	9.14744e-05	1.6559e-06	3.42601e-07	1.28475e-06	2.85501e-08	0	6.73758	5.59735	5.56434	0	0	0	0	0.5024	0.477789	0.256769	0	0	0.321338	0.411581	0.063857	0	0	3.13557	1.08658
TCGA-XF-AAMZ	BLCA	2.6421	LumP	0.000504653	0.00022315	9.6995e-05	0.000184508	7.07898e-06	1.75351e-06	5.293e-06	3.24724e-08	0	6.41832	5.88927	5.6121	4	3.90689	0	0	0.509992	0.567321	0.397125	0	0	0.393654	0.488997	0.152592	0	0	7.22795	1.77583
TCGA-XF-AAN0	BLCA	3.76423	Ba/Sq	0.000873505	0.000316878	0.000228815	0.000327812	4.93801e-06	1.54235e-06	3.19665e-06	6.21916e-08	1.36821e-07	9.33789	6.8575	7.20331	4.29366	4.52323	0	0	0.54555	0.529996	0.325621	0.110909	0.120513	0.562344	0.655887	0.108347	0	0.0369231	11.4515	3.52595
TCGA-XF-AAN1	BLCA	3.4196	LumP	5.2747e-05	2.17402e-05	1.84072e-05	1.25997e-05	1.05797e-05	4.54498e-07	1.01252e-05	0	0	4.04318	2.65444	2.73071	1	0	0	0	0.672414	0.735478	0.400484	0	NA	0.220109	0.0888889	0.176912	0	NA	2.12025	1.07595
TCGA-XF-AAN2	BLCA	4.64441	Ba/Sq	2.32675e-05	7.35208e-06	7.09856e-06	8.81687e-06	7.6056e-06	2.42253e-06	4.47886e-06	2.81689e-07	4.22534e-07	2.72548	4.16881	4.43833	4.32193	3.34422	0	0	0.133117	0.323838	0.15873	0	0.419192	0.119048	0.115862	0	0	0	11.4122	4.1235
TCGA-XF-AAN3	BLCA	3.85758	Ba/Sq	7.3034e-05	2.63732e-05	2.05423e-05	2.61185e-05	3.41143e-06	1.23321e-06	2.15141e-06	6.70221e-09	2.01066e-08	6.80266	6.27315	5.71788	4.81314	4.3199	0	0	0.522823	0.457291	0.303498	0.215843	0.205797	0.354662	0.393515	0.0369231	0	0	3.7967	1.74526
TCGA-XF-AAN4	BLCA	4.25248	Ba/Sq	0.0002102	9.62275e-05	4.2045e-05	7.19276e-05	9.9941e-06	3.41444e-06	5.70735e-06	5.98151e-07	2.74152e-07	6.22893	5.6614	5.43403	4.54659	4.26269	0	0	0.507904	0.589866	0.281131	0.0705128	0.11087	0.306441	0.386677	0.0732165	0	0	0.998133	0.280725
TCGA-XF-AAN5	BLCA	5.08671	Ba/Sq	0.000444877	0.000215104	0.000108844	0.00012093	1.29958e-05	3.56746e-06	8.51823e-06	4.73235e-07	4.36832e-07	5.95195	6.58169	6.38547	4.1683	3.0958	0	1.58496	0.318918	0.420843	0.261034	0.154167	0.141414	0.399876	0.491042	0.0829519	0	0	8.71615	2.58256
TCGA-XF-AAN8	BLCA	4.20717	Stroma-rich	0.000564053	0.000163724	0.000208578	0.000191751	5.87048e-06	1.73139e-06	3.97678e-06	1.08212e-07	5.41058e-08	5.83157	5.46364	5.16011	3	3.75	0	0	0.750916	0.64588	0.654652	0	0.107143	0.384493	0.430326	0.117933	0	0	0	0.0309429
TCGA-YC-A89H	BLCA	3.22873	LumP	0.00072194	0.000335757	0.000137489	0.000248694	2.02433e-06	5.97344e-07	1.27765e-06	9.95574e-08	4.97787e-08	6.18038	6.1139	5.80943	3	2.25163	0	0	0.663579	0.723364	0.683941	0	0	0.433431	0.537202	0.131679	0	0	40.1052	19.6207
TCGA-YC-A8S6	BLCA	4.55507	LumP	2.96565e-05	1.2071e-05	7.25129e-06	1.03342e-05	7.55524e-06	1.84539e-06	5.51445e-06	6.51313e-08	1.30263e-07	3.18083	4.87828	3.2236	3.6645	3.58496	0	0	0.512264	0.336485	0.125874	0.0659341	0	0.16875	0.198276	0.0818182	0	0	2.65764	0.590586
TCGA-YC-A9TC	BLCA	4.08642	Ba/Sq	5.73601e-05	2.30191e-05	1.13069e-05	2.30341e-05	5.40567e-06	3.30346e-07	5.03027e-06	1.50157e-08	3.00315e-08	5.05379	5.79842	5.24644	1.58496	2	0	0	0.295282	0.342736	0.172738	0	0	0.200249	0.35246	0	0	0	3.34313	0.858786
TCGA-YF-AA3L	BLCA	3.90787	LumP	1.22219e-05	5.12365e-06	3.71081e-06	3.38739e-06	9.85578e-06	2.89375e-07	9.53237e-06	1.70221e-08	1.70221e-08	1	4.4996	3.68188	1.58496	1.58496	0	0	0.199248	0.120777	0	0	0	0	0.1575	0	0	0	8.16178	2.45467
TCGA-YF-AA3M	BLCA	3.87526	Ba/Sq	6.93509e-05	2.57872e-05	2.14846e-05	2.20791e-05	7.35969e-07	3.11371e-07	4.24597e-07	0	0	3.42637	5.39263	5.22489	1	0	0	0	0.303158	0.27973	0.267206	0	NA	0.222469	0.296721	0	0	NA	4.14302	2.3445
TCGA-ZF-A9R0	BLCA	3.27841	LumNS	4.12135e-05	1.95745e-05	9.90194e-06	1.1737e-05	1.96892e-06	4.77893e-07	1.39545e-06	0	9.55785e-08	3.77356	5.35657	4.03007	2.52164	2.9477	0	0	0.466596	0.323888	0.0619048	0.119048	0.0972222	0.213992	0.279614	0	0	0	5.1108	1.93545
TCGA-ZF-A9R1	BLCA	2.93605	LumP	0.00010589	4.38391e-05	2.48279e-05	3.72232e-05	2.45305e-06	5.38929e-07	1.82121e-06	3.71675e-08	5.57512e-08	5.69323	5.82807	4.99134	2	2.58496	0	0	0.503352	0.485507	0.252525	0	0	0.229147	0.37498	0	0	0	2.46026	0.870091
TCGA-ZF-A9R2	BLCA	3.38629	LumP	2.11689e-06	7.19741e-07	9.10261e-07	4.86884e-07	7.30326e-06	6.35066e-08	7.23975e-06	0	0	0	1.58496	1.58496	0	0	0	0	0	0	0	0	NA	0	0	0	0	NA	3.83697	1.32934
TCGA-ZF-A9R3	BLCA	3.98272	LumP	0.000386944	0.000132016	0.00011234	0.000142588	3.23415e-06	1.04006e-06	2.10861e-06	1.42474e-08	7.12368e-08	7.64409	6.81544	6.38043	3.90689	3.80735	0	0	0.459594	0.418165	0.34694	0	0	0.488869	0.549276	0.108064	0	0	2.32428	0.754636
TCGA-ZF-A9R4	BLCA	3.58986	LumP	0.00012049	1.6335e-05	6.31794e-05	4.09754e-05	3.75429e-06	9.6539e-07	2.48243e-06	2.29855e-07	7.66182e-08	3.61978	4.09257	3.3103	2.9477	3.54659	0	0	0.821534	0.619463	0.681579	0.0972222	0.0705128	0.402116	0.199216	0.0881007	0	0	6.98523	2.11109
TCGA-ZF-A9R5	BLCA	2.98913	LumP	0.000206699	5.90903e-05	8.34471e-05	6.41618e-05	3.47001e-06	8.17454e-07	2.48573e-06	8.34137e-08	8.34137e-08	4.79543	4.58391	3.49083	3.4183	2.72548	0	0	0.832279	0.686972	0.660455	0.0757576	0.0972222	0.252541	0.251104	0.0489451	0	0	3.09639	0.734196
TCGA-ZF-A9R7	BLCA	4.2631	LumP	0.000967569	0.000377317	0.00033729	0.000252962	1.80132e-05	4.84619e-06	1.25727e-05	1.82875e-07	4.11469e-07	7.041	5.59831	5.84637	4.98619	4.99165	0	0	0.695113	0.705881	0.55237	0.178431	0.382576	0.527234	0.534278	0.0803734	0	0.0398551	18.2245	6.00479
TCGA-ZF-A9R9	BLCA	3.22754	Stroma-rich	0.00161751	0.000659838	0.000461982	0.000495688	3.89278e-06	1.58508e-06	2.19114e-06	9.32402e-08	2.331e-08	8.22581	6.70553	6.76236	3.85217	3	0	0	0.644272	0.664091	0.476455	0.101961	0	0.523398	0.591161	0.0828779	0	0	5.04636	1.81306
TCGA-ZF-A9RC	BLCA	3.42035	Stroma-rich	0.000196148	0.000150719	2.88676e-06	4.25417e-05	4.36269e-06	8.68198e-08	4.25417e-06	0	2.17049e-08	3.3593	0.04295	1.51973	0	0	0	0	0.397059	0.954605	0.631287	NA	0	0	0.65625	0.181818	NA	0	24.0837	10.4606
TCGA-ZF-A9RD	BLCA	4.42211	Ba/Sq	0.00162262	0.000767134	0.000403098	0.00045239	1.24365e-05	3.60431e-06	8.34512e-06	3.24713e-07	1.62356e-07	8.19737	6.2124	6.63526	3.77356	4.72548	0	0	0.575536	0.648079	0.362514	0.0619048	0.14751	0.546751	0.624652	0.125389	0	0.0332512	4.62343	1.8802
TCGA-ZF-A9RE	BLCA	3.74446	Ba/Sq	0.00011052	4.41764e-05	2.91262e-05	3.72179e-05	5.76559e-07	9.94068e-08	4.17509e-07	1.98814e-08	3.97627e-08	4.47608	5.80985	4.96195	1	1.58496	0	0	0.565442	0.494413	0.485794	0	0	0.211088	0.317667	0.041502	0	0	1.72878	0.417292
TCGA-ZF-A9RF	BLCA	5.2217	Ba/Sq	0.000456205	0.000187752	0.000119884	0.000148569	2.45427e-05	7.89116e-06	1.49131e-05	3.40871e-07	1.39757e-06	6.17801	5.29369	4.49794	5.08303	4.89074	0	3.36609	0.734528	0.73513	0.554146	0.450477	0.398551	0.437785	0.52175	0.0977922	0.0647149	0.0619048	6.65282	1.89209
TCGA-ZF-A9RL	BLCA	3.61574	LumP	1.21714e-06	5.98591e-08	9.37793e-07	2.19484e-07	5.78638e-07	1.19718e-07	4.5892e-07	0	0	0	0	1	0	1	0	0	0	NA	NA	NA	0	0	NA	NA	NA	0	8.51182	2.43195
TCGA-ZF-A9RM	BLCA	4.02119	LumP	7.74369e-06	2.42811e-06	2.54295e-06	2.77263e-06	2.23123e-06	9.84367e-08	2.08358e-06	3.28122e-08	1.64061e-08	2.32193	4.0374	2.55034	0	1	0	0	0.238636	0.0497076	0	0	0	0.107143	0.0522876	0	0	0	2.31988	0.641019
TCGA-ZF-A9RN	BLCA	4.5089	Ba/Sq	4.91561e-05	3.78711e-05	3.82042e-06	7.46451e-06	1.24604e-05	4.72165e-06	7.22941e-06	1.76327e-07	3.33062e-07	1.58496	3.03171	3.56	5.44741	4.84705	0	1	0.336538	0.623687	0	0.0217172	0.233202	0	0.263095	0	0	0	4.93157	1.91609
TCGA-ZF-AA4N	BLCA	4.60933	Ba/Sq	6.79843e-06	2.8153e-06	1.85601e-06	2.12712e-06	3.06555e-06	1.06356e-06	1.93943e-06	2.08541e-08	4.17082e-08	1	3.88418	2.6416	3.0958	3.37356	0	0	0.190476	0.135294	0	0.141414	0.169697	0	0.0551471	0	0	0	4.22971	1.16168
TCGA-ZF-AA4R	BLCA	4.13197	Ba/Sq	0.000189377	7.15475e-05	6.72078e-05	5.06217e-05	3.11274e-06	8.86107e-07	2.20391e-06	0	2.27207e-08	5.74473	5.87226	5.34286	3.12193	2.52164	0	0	0.589612	0.46501	0.193676	0.0888889	0.119048	0.334881	0.443577	0.0557414	0	0	1.74314	0.466912
TCGA-ZF-AA4T	BLCA	4.45143	LumU	0.000149649	7.14948e-05	3.62414e-05	4.19128e-05	1.77848e-07	9.88043e-08	7.90434e-08	0	0	5.51645	5.64033	5.69719	0	0	0	0	0.519658	0.593717	0.385203	0	0	0.198435	0.394891	0.0285205	0	0	2.58652	0.8216
TCGA-ZF-AA4U	BLCA	3.34958	LumP	1.31254e-06	6.00016e-07	4.31262e-07	2.81258e-07	7.74396e-06	2.81258e-07	7.44395e-06	1.87505e-08	0	0	2.25163	1.58496	1	0	0	0	0	0	NA	0	0	0	0.133333	NA	0	0	1.57564	0.679687
TCGA-ZF-AA4V	BLCA	4.56222	Ba/Sq	0.000217059	7.36295e-05	7.72945e-05	6.61349e-05	6.71671e-06	1.9447e-06	4.23347e-06	3.88941e-07	1.49593e-07	6.27739	5.11546	5.38012	4.54839	3.82687	0	0	0.61598	0.641591	0.426818	0.120513	0.148026	0.512868	0.43759	0.203016	0.0369231	0	16.6781	6.96679
TCGA-ZF-AA4W	BLCA	4.54672	Ba/Sq	3.37487e-05	1.77083e-05	6.98036e-06	9.06005e-06	6.58913e-07	2.26501e-07	3.70638e-07	4.11821e-08	2.0591e-08	3.9477	5.43347	4.26698	1.92193	0	0	0	0.265233	0.287929	0.0972222	0.15	NA	0.147097	0.225654	0	0	NA	14.3106	4.10177
TCGA-ZF-AA4X	BLCA	4.58661	LumP	2.60025e-05	1.00148e-05	7.70748e-06	8.28022e-06	1.24367e-06	4.4183e-07	7.85475e-07	0	1.63641e-08	2.75	5.4758	4.76573	2.32193	2	0	0	0.090969	0.141423	0.107143	0	0	0.163063	0.24	0	0	0	16.5283	5.83531
TCGA-ZF-AA51	BLCA	4.07212	LumP	0.00238662	0.000855496	0.000680049	0.00085107	1.16642e-05	3.31945e-06	8.13726e-06	4.61035e-08	1.61362e-07	9.15249	6.65025	6.77126	4.80735	5.25999	0	0	0.67519	0.68174	0.474082	0	0.0462789	0.616716	0.666668	0.146682	0	0	18.0966	6.08366
TCGA-ZF-AA52	BLCA	4.04002	Stroma-rich	0.000902063	0.000373605	0.000284289	0.000244168	2.73066e-06	8.17047e-07	1.7631e-06	8.60049e-08	6.45037e-08	6.6685	5.64447	4.71686	1.58496	1	0	0	0.794303	0.764292	0.568883	0	0	0.456762	0.5108	0.139437	0	0	2.98874	1.08964
TCGA-ZF-AA53	BLCA	4.78392	Ba/Sq	0.000549214	0.00021459	0.000170839	0.000163785	5.52465e-06	1.46616e-06	3.80351e-06	8.49946e-08	1.69989e-07	6.94604	6.36309	5.61498	3.45656	4.29713	0	0	0.675729	0.647517	0.538589	0.172222	0.202194	0.430581	0.481197	0.0549801	0	0	4.32673	1.69979
TCGA-ZF-AA54	BLCA	3.7529	Ba/Sq	3.93049e-05	1.40817e-05	1.12576e-05	1.39656e-05	1.87433e-05	2.37918e-06	1.58612e-05	2.12773e-07	2.90144e-07	3.81977	5.5348	3.60327	4.82516	4.71849	0	0	0.515972	0.30578	0.179825	0.0600667	0.110763	0.0954401	0.21806	0.0990712	0	0.0332512	4.99648	1.51408
TCGA-ZF-AA56	BLCA	3.99351	Ba/Sq	0.000999088	0.000443024	0.000187653	0.000368411	5.76578e-06	2.07021e-06	3.61003e-06	6.84365e-08	1.71091e-08	7.89314	5.86246	6.19842	4.12193	4.22193	0	0	0.662761	0.695739	0.531024	0.0888889	0.0473684	0.444401	0.611898	0.128015	0	0	2.88037	0.697354
TCGA-ZF-AA58	BLCA	4.70318	Ba/Sq	0.000704297	0.000310443	0.000197895	0.00019596	1.77066e-05	5.47945e-06	1.14955e-05	4.71526e-07	2.60152e-07	7.36623	6.1772	5.42867	5.51696	5.01118	0	0	0.709802	0.663649	0.502116	0.226027	0.301829	0.502956	0.569569	0.119982	0.0181691	0	5.90661	1.8864
TCGA-ZF-AA5H	BLCA	4.6992	Ba/Sq	0.00123702	0.000507817	0.000284728	0.000444474	1.51998e-05	3.2174e-06	1.14383e-05	2.60231e-07	2.83888e-07	7.13342	5.27657	4.94589	5.53581	5.71621	0	1	0.839832	0.850923	0.747902	0.0975309	0.102053	0.51448	0.590258	0.212952	0.0181691	0	1.59645	0.594756
TCGA-ZF-AA5N	BLCA	3.67368	LumP	0.000233036	0.000100113	5.44914e-05	7.84315e-05	6.98081e-07	8.21272e-08	6.15954e-07	0	0	5.71748	5.78388	5.89417	0	0	0	0	0.224091	0.343716	0.163048	0	NA	0.328125	0.433733	0.0161202	0	NA	1.43364	0.373993
TCGA-ZF-AA5P	BLCA	3.18161	Stroma-rich	0.00292233	0.00139115	0.000669897	0.00086128	3.26201e-06	7.83612e-07	2.40551e-06	1.82235e-08	5.46706e-08	7.93647	5.31713	5.14044	1.5	2.75	0	0	0.784686	0.843155	0.617937	0.166667	0.107143	0.580415	0.650739	0.285081	0	0	1.16749	0.491574
